# Supplementary material for: The relationship between caregiver contribution to self-care and patient quality of life in heart failure: A longitudinal mediation analysis
Source: PLoS One. 2024 Mar 12;19(3):e0300101. doi: 10.1371/journal.pone.0300101 (PMC10931462; doi:10.1371/journal.pone.0300101)
Supplement: S1 Dataset — (CSV) [file pone.0300101.s001.csv]

Randomiz	dumptpt	dumptcg	Codice_Spss	SCHFI_1_Cg_T0	SCHFI_2_Cg_T0	SCHFI_3_Cg_T0	SCHFI_4_Cg_T0	SCHFI_5_Cg_T0	SCHFI_6_Cg_T0	SCHFI_7_Cg_T0	SCHFI_8_Cg_T0	SCHFI_9_Cg_T0	SCHFI_10_Cg_T0	SCHFI_1_Cg_T1	SCHFI_2_Cg_T1	SCHFI_3_Cg_T1	SCHFI_4_Cg_T1	SCHFI_5_Cg_T1	SCHFI_6_Cg_T1	SCHFI_7_Cg_T1	SCHFI_8_Cg_T1	SCHFI_9_Cg_T1	SCHFI_10_Cg_T1	cgt0	cgt1	pt0	pt1	SFt0	Sft1	SCHFI_1_Pz_T0	SCHFI_2_Pz_T0	SCHFI_3_Pz_T0	SCHFI_4_Pz_T0	SCHFI_5_Pz_T0	SCHFI_6_Pz_T0	SCHFI_7_Pz_T0	SCHFI_8_Pz_T0	SCHFI_9_Pz_T0	SCHFI_10_Pz_T0	SCHFI_1_Pz_T1	SCHFI_2_Pz_T1	SCHFI_3_Pz_T1	SCHFI_4_Pz_T1	SCHFI_5_Pz_T1	SCHFI_6_Pz_T1	SCHFI_7_Pz_T1	SCHFI_8_Pz_T1	SCHFI_9_Pz_T1	SCHFI_10_Pz_T1
1	0	0	1	1	2	3	4	4	4	1	4	3	3	2	4	3	3	3	4	4	4	3	3	2.9	3.3	2.0	3.1	1.5833333333333333		2	3	1	1	3	3	1	3	2	1	2	4	4	1	4	4	2	4	2	4
3	0	1	2	2	3	4	4	4	4	4	4	3	4	1	1	3	3	4	4	3	4	4	4	3.6	3.1	2.5	3.4	2.0	2.25	2	3	4	1	1	4	1	4	3	2	3	4	4	3	4	3	2	4	3	4
2	1	0	3	1	1	1	1	4	1	1	2	1	1	1	4	4	4	4	1	3	4	1	4	1.4	3.0	3.5	3.2	3.1666666666666665	1.6666666666666667	2	4	1	4	4	4	4	4	4	4	2	4	3	2	4	4	1	4	4	4
2	1	0	4	3	3	3	3	3	3	3	3	3	3	999	999	999	999	999	999	999	999	999	999	3.0		2.9	2.6	3.75	3.5833333333333335	3	1	3	4	3	4	3	4	3	1	2	2	3	4	4	2	2	4	2	1
1	0	0	5	999	999	999	999	999	999	999	999	999	999	999	999	999	999	999	999	999	999	999	999			3.2		3.4166666666666665	1.75	3	1	4	4	3	4	1	4	4	4	1	1	999	2	4	3	1	999	999	1
3	0	1	6	3	1	3	2	4	4	3	1	4	1	4	1	3	4	1	4	4	1	4	1	2.6	2.7	2.1	2.8	2.75	2.75	3	1	3	1	4	1	1	2	1	4	2	4	4	2	4	4	1	3	3	1
3	0	1	7	2	999	3	3	4	1	1	4	2	3	1	1	1	2	1	4	2	1	4	1		1.8	2.7	3.4	3.3333333333333335	3.6666666666666665	3	4	4	1	4	1	1	4	1	4	4	4	4	3	4	2	3	4	2	4
3	0	1	8	1	1	3	1	4	4	1	4	1	1	999	999	999	999	999	999	999	999	999	999	2.1		2.4		1.9166666666666667		2	3	3	2	3	1	1	4	1	4	999	999	999	999	999	999	999	999	999	999
1	0	0	9	999	2	1	1	3	3	1	4	2	1	999	999	999	999	999	999	999	999	999	999			2.8		2.6666666666666665		1	4	4	1	4	4	1	4	4	1	999	999	999	999	999	999	999	999	999	999
3	0	1	10	2	4	2	4	4	3	4	4	999	4	2	3	2	3	4	3	1	1	3	1		2.3	2.7	3.3	2.8333333333333335	3.4166666666666665	3	3	2	1	4	4	1	4	1	4	3	3	3	4	4	4	4	4	3	1
3	0	1	11	2	2	1	3	3	2	2	4	1	2	1	4	4	3	4	2	1	1	2	1	2.2	2.3	2.4	2.3	2.8333333333333335	2.6666666666666665	2	4	2	1	4	1	1	4	1	4	2	2	2	1	4	2	1	4	1	4
1	0	0	12	2	3	3	3	3	3	3	4	2	2	999	999	999	999	999	999	999	999	999	999	2.8		1.9		2.0		1	2	1	1	4	1	3	4	1	1	999	999	999	999	999	999	999	999	999	999
1	0	0	13	3	3	3	4	4	2	1	4	1	4	999	999	999	999	999	999	999	999	999	999	2.9		2.9		2.3333333333333335		2	4	4	1	4	3	1	4	2	4	999	999	999	999	999	999	999	999	999	999
2	1	0	14	2	2	3	3	4	4	3	4	3	2	999	999	999	999	999	999	999	999	999	999	3.0		3.0		1.5		3	3	3	1	4	4	1	4	3	4	999	999	999	999	999	999	999	999	999	999
3	0	1	15	1	3	1	2	1	4	2	3	2	2	999	999	999	999	999	999	999	999	999	999	2.1		1.9		2.9166666666666665		2	2	1	1	3	1	1	4	1	3	999	999	999	999	999	999	999	999	999	999
2	1	0	16	4	4	4	4	4	1	4	4	1	4	999	999	999	999	999	999	999	999	999	999	3.4		2.3	2.7	3.3333333333333335	2.9166666666666665	4	3	3	1	4	1	1	4	1	1	3	4	4	2	4	2	1	4	2	1
3	0	1	17	3	4	3	4	4	3	1	3	3	4	999	999	999	999	999	999	999	999	999	999	3.2		2.5		1.9166666666666667		2	3	3	1	3	4	1	4	1	3	999	999	999	999	999	999	999	999	999	999
2	1	0	18	1	1	3	2	3	4	1	4	2	3	3	1	3	4	4	4	1	4	3	3	2.4	3.0	2.0	2.9	2.1666666666666665	2.5833333333333335	1	2	4	1	4	1	1	4	1	1	2	4	4	2	4	1	3	4	1	4
1	0	0	19	3	3	3	3	3	3	3	4	3	3	3	2	2	2	3	3	3	2	2	3	3.1	2.5	2.2	2.9	2.25	3.4166666666666665	1	2	4	1	3	2	1	4	1	3	3	3	3	2	4	3	3	3	3	2
3	0	1	20	3	3	4	4	4	1	3	4	1	1	2	4	3	2	4	4	3	4	4	2	2.8	3.2	2.2		2.5833333333333335	3.0	2	3	4	1	4	1	1	4	1	1	2	4	999	1	4	3	1	4	4	4
3	0	1	21	2	3	2	2	1	1	1	2	1	1	999	999	999	999	999	999	999	999	999	999	1.6		3.3		2.75		3	4	3	4	4	3	4	4	3	1	999	999	999	999	999	999	999	999	999	999
3	0	1	22	2	2	3	3	3	2	2	2	2	1	1	2	4	4	3	1	2	1	2	1	2.2	2.1	2.8	3.8	2.5	2.25	3	4	4	4	4	1	1	4	2	1	2	4	4	4	4	4	4	4	4	4
2	1	0	23	2	3	3	2	3	2	2	3	2	3	1	2	2	1	2	3	1	3	2	3	2.5	2.0	1.9	2.5	1.9166666666666667	2.5	2	2	1	2	2	2	1	3	2	2	3	1	1	2	4	4	1	4	4	1
2	1	0	24	3	3	4	2	3	2	2	3	1	2	999	999	999	999	999	999	999	999	999	999	2.5		2.7	3.3	1.8333333333333333		3	3	2	3	2	4	2	3	2	3	4	4	4	1	4	4	1	4	4	3
2	1	0	25	2	3	3	3	2	2	3	2	3	2	999	999	999	999	999	999	999	999	999	999	2.5		1.9		2.0833333333333335		2	2	3	1	2	2	1	2	2	2	999	999	999	999	999	999	999	999	999	999
2	1	0	26	1	3	3	2	3	2	3	4	2	3	999	999	999	999	999	999	999	999	999	999	2.6		1.9		1.75		2	2	2	1	3	2	1	3	1	2	999	999	999	999	999	999	999	999	999	999
2	1	0	27	2	2	3	2	3	1	2	2	1	3	999	999	999	999	999	999	999	999	999	999	2.1		1.7		2.25		2	2	1	1	1	1	2	3	2	2	999	999	999	999	999	999	999	999	999	999
1	0	0	28	2	3	3	2	2	2	2	3	3	2	999	999	999	999	999	999	999	999	999	999	2.4		1.8		2.4166666666666665	2.5833333333333335	3	2	1	2	1	3	1	2	2	1	3	1	3	1	2	4	999	4	1	1
1	0	0	29	3	4	3	4	4	2	2	4	3	3	999	999	999	999	999	999	999	999	999	999	3.2		1.9		2.5		2	3	3	1	2	1	2	1	2	2	999	999	999	999	999	999	999	999	999	999
1	0	0	30	2	3	3	2	3	3	1	2	2	3	2	2	3	2	2	2	2	3	2	2	2.4	2.2	2.6	2.5	2.3333333333333335	2.4166666666666665	3	2	2	4	3	2	3	2	3	2	3	2	2	3	3	2	2	3	2	3
1	0	0	31	3	3	3	2	2	2	1	2	3	3	3	3	3	3	4	4	1	4	3	3	2.4	3.1	2.1	3.1	2.25	2.9166666666666665	2	3	1	1	3	2	2	3	3	1	3	3	2	2	4	4	2	4	3	4
1	0	0	32	2	3	2	2	3	3	1	3	1	2	999	999	999	999	999	999	999	999	999	999	2.2		1.9		2.25		2	1	2	1	2	2	1	3	3	2	999	999	999	999	999	999	999	999	999	999
3	0	1	33	2	1	3	2	4	3	1	3	2	2	3	2	3	1	4	4	1	4	3	3	2.3	2.8	1.9		2.25	2.1666666666666665	2	1	2	1	3	2	1	3	2	2	4	1	3	1	4	4	999	4	2	3
3	0	1	34	2	3	4	3	2	2	2	1	2	2	2	2	2	2	4	3	2	4	3	3	2.3	2.7	1.8		2.1666666666666665		3	2	1	2	1	1	1	2	2	3	999	999	999	999	999	999	999	999	999	999
3	0	1	35	3	2	4	4	3	3	4	4	3	4	3	4	4	3	4	4	3	4	4	1	3.4	3.4	1.8	2.9	2.0833333333333335	2.25	2	1	1	2	3	2	1	1	2	3	3	3	2	2	4	4	2	4	4	1
3	0	1	36	3	2	3	2	4	2	3	4	2	4	3	3	3	3	3	3	3	3	3	3	2.9	3.0	1.8	3.1	2.1666666666666665	2.8333333333333335	1	1	2	2	3	2	2	1	3	1	3	4	3	3	4	3	2	4	2	3
3	0	1	37	2	3	4	4	3	4	3	4	3	4	3	3	3	2	4	3	3	3	3	3	3.4	3.0	2.3		2.0833333333333335	2.9166666666666665	1	2	3	2	3	2	1	3	2	4	1	999	999	999	999	999	999	999	999	999
1	0	0	38	3	4	1	1	3	2	1	2	1	1	4	3	3	2	4	4	2	4	4	2	1.9	3.2	2.5		3.1666666666666665	2.9166666666666665	3	4	1	4	3	1	4	3	1	1	4	3	3	2	4	4	2	4	999	1
1	0	0	39	2	2	3	2	3	3	3	3	3	3	3	3	3	3	3	3	3	4	4	4	2.7	3.3	2.7	3.6	3.25	2.75	2	3	3	3	3	2	2	3	2	4	3	3	4	3	4	3	4	4	4	4
2	1	0	40	2	3	3	2	4	4	2	4	4	4	3	3	3	3	3	4	4	4	4	4	3.2	3.5	1.9	3.5	2.25	2.75	2	3	2	1	2	1	1	4	2	1	3	3	3	3	4	3	4	4	4	4
1	0	0	41	4	3	3	3	4	4	4	4	3	4	3	3	3	3	3	3	3	3	3	4	3.6	3.1	1.9	3.1	1.9166666666666667	2.75	2	2	1	1	2	1	2	4	1	3	3	3	3	3	4	3	3	3	3	3
3	0	1	42	3	4	4	2	4	4	2	4	2	1	4	4	4	4	4	4	3	3	3	4	3.0	3.7	2.9	2.7	3.0833333333333335	2.6666666666666665	3	4	3	2	3	4	2	4	3	1	2	2	2	2	4	3	3	3	3	3
2	1	0	43	3	3	3	3	3	3	3	3	3	3	999	999	999	999	999	999	999	999	999	999	3.0		2.5	3.2	3.4166666666666665	3.25	4	1	1	4	1	4	4	1	4	1	4	4	3	4	2	4	4	2	4	1
1	0	0	44	2	1	1	4	3	2	1	4	2	2	3	1	3	4	1	3	4	1	3	1	2.2	2.4	2.3	2.3	2.25	2.3333333333333335	1	2	3	2	4	2	3	3	2	1	1	2	3	2	4	3	1	4	2	1
3	0	1	45	3	1	4	4	4	4	3	4	4	1	1	1	2	1	1	4	1	1	1	1	3.2	1.4	2.3	3.3	2.9166666666666665	3.0833333333333335	3	2	3	1	4	1	1	4	1	3	2	4	3	4	4	3	2	4	3	4
3	0	1	46	3	3	2	3	4	3	1	4	2	1	999	999	999	999	999	999	999	999	999	999	2.6		2.1		2.9166666666666665		1	2	3	1	3	2	2	3	1	3	999	999	999	999	999	999	999	999	999	999
3	0	1	47	1	1	2	3	3	1	2	2	1	1	999	999	999	999	999	999	999	999	999	999	1.7		2.1		2.5		2	3	3	2	3	2	1	3	1	1	999	999	999	999	999	999	999	999	999	999
2	1	0	48	1	1	3	2	3	4	2	1	1	1	3	3	3	2	4	3	3	4	2	3	1.9	3.0	2.8	2.4	3.0833333333333335		1	2	3	4	4	4	3	4	2	1	2	2	2	1	4	3	1	4	2	3
1	0	0	49	4	3	3	2	4	3	2	3	3	4	2	2	2	2	2	2	2	3	2	2	3.1	2.1	3.1	3.1	2.9166666666666665	3.5833333333333335	4	4	3	2	4	3	1	4	2	4	3	3	3	3	4	4	2	4	4	1
1	0	0	50	3	3	2	2	4	1	1	4	1	4	3	4	3	3	4	4	2	4	4	4	2.5	3.5	2.8	2.0	2.5833333333333335	1.6666666666666667	2	4	2	3	3	2	1	4	3	4	2	2	2	1	2	2	1	3	3	2
2	1	0	51	3	4	2	4	4	2	3	4	1	1	999	999	999	999	999	999	999	999	999	999	2.8		2.5		3.25		1	2	3	4	3	4	3	1	3	1	999	999	999	999	999	999	999	999	999	999
1	0	0	52	1	2	3	1	4	2	1	4	1	4	999	999	999	999	999	999	999	999	999	999	2.3		2.4		2.5		1	2	3	2	3	3	1	4	1	4	999	999	999	999	999	999	999	999	999	999
3	0	1	53	4	2	2	1	3	4	1	4	2	4	999	999	999	999	999	999	999	999	999	999	2.7		2.7		2.3333333333333335		4	3	1	1	3	4	1	4	2	4	999	999	999	999	999	999	999	999	999	999
1	0	0	54	2	2	3	1	4	3	1	4	1	2	999	999	999	999	999	999	999	999	999	999	2.3		2.3		2.75		1	3	3	1	4	3	1	4	1	2	999	999	999	999	999	999	999	999	999	999
2	1	0	55	3	2	1	3	2	1	3	4	1	2	999	999	999	999	999	999	999	999	999	999	2.2		2.4		3.0		2	2	3	3	3	1	2	3	1	4	999	999	999	999	999	999	999	999	999	999
3	0	1	56	1	2	1	3	3	2	4	4	2	3	999	999	999	999	999	999	999	999	999	999	2.5		2.3		2.6666666666666665		1	2	3	2	2	3	2	3	1	4	999	999	999	999	999	999	999	999	999	999
1	0	0	57	4	4	3	4	4	3	4	4	3	3	999	999	999	999	999	999	999	999	999	999	3.6		2.3		2.25		2	1	3	4	3	2	1	3	1	3	999	999	999	999	999	999	999	999	999	999
2	1	0	58	4	4	1	1	4	4	1	3	1	4	3	3	3	3	4	4	2	4	4	1	2.7	3.1	2.0	3.1	2.6666666666666665	2.9166666666666665	2	1	1	1	4	2	1	3	1	4	3	3	2	3	4	4	2	4	4	2
2	1	0	59	2	2	3	2	4	3	2	4	3	4	3	3	3	3	4	4	3	4	3	2	2.9	3.2	2.4	3.2	2.8333333333333335	3.4166666666666665	1	1	1	2	4	3	1	4	3	4	3	3	3	3	4	4	2	4	4	2
3	0	1	60	2	2	3	3	3	3	1	2	2	2	3	4	3	3	4	4	3	4	3	2	2.3	3.3	2.6	2.6	2.4166666666666665	2.0	2	3	1	3	4	3	1	4	2	3	2	3	2	2	3	3	2	4	2	3
1	0	0	61	3	3	4	3	4	3	3	4	3	4	3	3	3	2	3	3	3	3	3	3	3.4	2.9	1.8	2.5	1.9166666666666667	2.8333333333333335	1	3	1	2	2	1	1	3	1	3	2	2	2	3	3	3	2	2	3	3
1	0	0	62	1	3	4	3	4	2	1	4	1	3	2	3	3	3	2	2	2	2	3	3	2.6	2.5	2.7	2.5	2.5833333333333335	2.5833333333333335	1	3	3	3	4	3	1	4	1	4	2	2	2	3	3	3	3	2	2	3
1	0	0	63	2	2	3	3	4	3	1	3	3	3	2	3	3	1	4	4	1	4	3	2	2.7	2.7	2.5	3.4	2.5	2.9166666666666665	2	3	3	3	4	3	1	4	1	1	3	3	3	3	4	4	2	4	4	4
3	0	1	64	2	2	3	1	3	4	2	4	4	4	2	2	3	3	3	3	3	2	2	3	2.9	2.6	1.8	2.2	1.9166666666666667	2.5833333333333335	2	2	3	1	3	2	1	2	1	1	2	2	2	3	2	2	2	3	2	2
2	1	0	65	4	3	4	3	3	4	2	4	4	4	3	3	2	2	3	3	3	2	2	3	3.5	2.6	2.4	2.3	2.25	2.9166666666666665	2	2	2	2	3	2	1	4	2	4	2	3	2	2	2	3	3	2	2	2
1	0	0	66	2	1	1	1	1	2	1	1	2	1	3	3	2	3	4	4	2	4	3	3	1.3	3.1	3.2	2.6	1.9166666666666667	2.75	2	3	4	2	4	4	1	4	4	4	2	3	3	1	4	3	1	4	3	2
2	1	0	67	3	3	4	2	1	4	2	2	3	4	999	999	999	999	999	999	999	999	999	999	2.8		2.1		1.6666666666666667		3	1	4	1	4	1	1	4	1	1	999	999	999	999	999	999	999	999	999	999
1	0	0	68	2	2	1	2	1	2	1	1	2	1	3	3	2	3	4	2	1	4	2	3	1.5	2.7	2.5	2.6	1.8333333333333333	2.0	2	4	1	2	4	2	1	4	1	4	2	3	3	2	4	3	1	4	2	2
1	0	0	69	2	1	1	2	1	1	2	1	2	1	3	2	2	3	4	3	3	4	4	4	1.4	3.2	3.2	2.6	1.5833333333333333	2.9166666666666665	3	4	4	1	4	4	1	4	3	4	2	2	2	1	4	3	1	4	4	3
1	0	0	70	3	2	4	4	4	4	4	4	3	4	999	999	999	999	999	999	999	999	999	999	3.6		2.8		3.25		2	3	4	2	4	2	1	4	2	4	999	999	999	999	999	999	999	999	999	999
3	0	1	71	2	3	4	3	3	4	2	1	1	4	3	3	4	3	4	3	2	4	3	2	2.7	3.1	2.9	2.2	2.4166666666666665	3.25	2	1	4	4	4	3	1	4	2	4	2	2	2	1	3	3	1	4	2	2
3	0	1	72	4	4	4	2	4	4	2	4	4	4	999	999	999	999	999	999	999	999	999	999	3.6		3.1		2.8333333333333335		2	4	4	2	4	4	1	4	4	2	999	999	999	999	999	999	999	999	999	999
2	1	0	73	3	4	1	4	3	4	3	4	4	4	999	999	999	999	999	999	999	999	999	999	3.4		2.8		1.8333333333333333		2	4	4	4	4	3	1	4	1	1	999	999	999	999	999	999	999	999	999	999
2	1	0	74	3	3	2	2	4	4	1	2	3	4	999	999	999	999	999	999	999	999	999	999	2.8		2.3		2.0833333333333335		1	3	2	4	4	2	1	4	1	1	999	999	999	999	999	999	999	999	999	999
3	0	1	75	2	2	3	4	4	2	2	4	2	1	3	3	3	4	4	3	3	4	3	2	2.6	3.2	1.8	2.5	2.3333333333333335	2.3333333333333335	2	1	3	1	3	1	1	4	1	1	2	2	3	2	4	2	2	4	2	2
1	0	0	76	1	2	2	1	2	1	1	4	1	2	1	2	2	1	2	2	2	4	2	2	1.7	2.0	1.8	1.9	2.25	2.0833333333333335	1	2	1	2	3	1	2	4	1	1	1	2	2	2	3	1	2	4	1	1
3	0	1	77	2	1	3	3	4	4	4	4	4	4	4	4	4	4	4	4	4	4	4	4	3.3	4.0	2.2	2.7	2.8333333333333335	3.5	1	1	2	3	3	1	3	4	1	3	2	2	2	4	4	2	2	4	2	3
2	1	0	78	3	3	3	3	3	2	2	3	2	2	3	3	3	3	3	3	3	3	3	3	2.6	3.0	2.1	2.5	2.0	2.5833333333333335	1	2	3	2	4	1	2	4	1	1	2	2	3	2	4	2	2	4	2	2
2	1	0	79	3	3	3	2	3	3	3	3	3	3	3	3	3	3	4	3	3	4	3	3	2.9	3.2	2.5	3.2	2.1666666666666665	3.3333333333333335	2	2	2	3	4	2	2	4	2	2	3	3	3	3	4	3	3	4	3	3
3	0	1	80	1	2	4	2	4	2	2	4	2	1	2	2	4	2	4	2	2	4	2	2	2.4	2.6	2.6	2.5	2.25	3.1666666666666665	1	2	3	3	3	3	3	4	3	1	2	2	3	2	4	2	2	4	2	2
2	1	0	81	2	2	3	1	4	4	1	4	4	1	2	2	2	2	4	2	2	4	2	2	2.6	2.4	2.1	2.4	1.75	2.3333333333333335	2	2	3	1	3	2	1	4	2	1	2	2	2	2	4	2	2	4	2	2
1	0	0	82	1	1	4	2	4	1	2	4	1	3	2	2	2	2	4	2	2	4	2	2	2.3	2.4	2.4	2.4	1.6666666666666667	2.6666666666666665	2	2	4	1	4	2	1	4	2	2	2	2	2	2	4	2	2	4	2	2
3	0	1	83	2	2	4	2	4	2	2	4	2	2	3	3	3	3	4	2	2	4	2	2	2.6	2.8	2.6	2.4	1.75	2.0	2	2	4	2	4	1	2	4	1	4	2	2	2	2	4	2	2	4	2	2
2	1	0	84	1	1	3	2	3	2	2	3	1	2	3	3	3	3	3	3	3	3	3	3	2.0	3.0	2.6	3.2	1.8333333333333333	3.0833333333333335	2	2	4	2	4	2	2	4	2	2	3	3	3	3	4	3	3	4	3	3
3	0	1	85	1	1	2	4	3	3	4	1	1	3	4	4	4	4	4	4	4	4	4	4	2.3	4.0	2.0	2.4	1.5	2.5	2	2	3	1	4	1	1	4	1	1	2	2	2	2	4	2	2	4	2	2
1	0	0	86	1	1	1	4	3	1	1	4	1	1	4	4	4	4	4	4	4	4	4	4	1.8	4.0	2.0	3.0	2.6666666666666665	3.25	2	2	2	4	4	1	2	1	1	1	3	3	3	3	3	3	3	3	3	3
1	0	0	87	1	4	4	1	1	1	1	1	1	4	4	4	4	4	4	4	4	4	4	4	1.9	4.0	2.0	2.4	2.0	2.6666666666666665	2	2	4	1	4	2	1	2	1	1	2	2	2	2	4	2	2	4	2	2
2	1	0	88	2	3	3	3	4	2	3	4	2	1	999	999	999	999	999	999	999	999	999	999	2.7		2.1		1.75		2	2	3	1	3	1	1	4	1	3	999	999	999	999	999	999	999	999	999	999
1	0	0	89	2	2	3	2	3	2	2	3	2	3	4	4	4	4	4	4	4	4	4	4	2.4	4.0	2.0	3.0	2.1666666666666665	3.1666666666666665	2	1	3	2	2	1	2	4	2	1	3	3	3	3	3	3	3	3	3	3
2	1	0	90	1	3	1	4	3	3	1	4	1	1	2	3	2	4	3	4	1	4	1	1	2.2	2.5	2.5	2.9	3.4166666666666665	3.5833333333333335	1	2	3	4	3	2	4	4	1	1	2	2	4	4	4	3	4	4	1	1
1	0	0	91	1	1	3	1	1	1	1	1	1	1	1	1	3	1	1	1	1	2	1	1	1.2	1.3	2.7	2.7	2.8333333333333335	2.75	1	4	4	1	4	3	1	4	1	4	1	4	4	1	4	3	1	4	1	4
1	0	0	92	2	1	3	4	4	4	4	4	4	1	2	1	3	4	4	4	4	4	3	1	3.1	3.0	2.8	3.0	3.5833333333333335	3.8333333333333335	2	2	4	3	4	3	3	4	2	1	2	2	4	4	4	3	4	4	2	1
2	1	0	93	3	1	3	3	3	4	3	3	4	1	3	2	3	3	3	4	3	3	4	1	2.8	2.9	2.4	2.5	3.8333333333333335	3.8333333333333335	2	1	4	4	4	2	1	4	1	1	2	1	4	4	4	2	2	4	1	1
3	0	1	94	2	4	4	4	4	4	2	4	3	4	2	4	4	4	4	4	2	4	3	4	3.5	3.5	1.9	1.9	2.6666666666666665	2.3333333333333335	1	1	1	2	4	3	2	3	1	1	1	2	1	2	4	2	2	3	1	1
1	0	0	95	2	2	4	4	4	4	3	3	3	3	2	2	4	4	4	4	3	4	4	3	3.2	3.4	2.4	2.4	3.3333333333333335	3.5833333333333335	1	1	4	1	4	2	1	4	2	4	1	1	4	1	4	2	1	4	2	4
3	0	1	96	4	4	4	3	4	2	2	4	4	4	4	4	4	3	4	2	2	4	4	4	3.5	3.5	3.1	3.3	3.5833333333333335	3.6666666666666665	2	3	4	3	4	2	3	4	2	4	2	4	4	3	4	3	3	4	2	4
3	0	1	97	4	4	4	2	4	4	4	4	2	2	4	4	4	2	4	4	4	4	2	2	3.4	3.4	3.2	3.4	2.8333333333333335	2.8333333333333335	4	4	4	2	4	2	2	4	2	4	4	4	4	3	4	2	3	4	2	4
2	1	0	98	4	2	4	2	4	4	2	4	4	4	4	2	4	2	4	4	2	4	4	4	3.4	3.4	3.1	3.2	3.8333333333333335	3.8333333333333335	1	3	4	4	4	2	4	4	2	3	1	3	4	4	4	2	4	4	2	4
1	0	0	99	1	1	4	3	4	3	3	4	3	1	1	1	4	3	4	4	3	4	2	1	2.7	2.7	2.7	2.6	3.3333333333333335	3.3333333333333335	3	3	4	2	4	2	2	4	2	1	2	3	4	2	4	2	2	4	2	1
3	0	1	100	2	4	4	3	4	3	3	4	1	4	2	4	4	3	4	3	3	4	1	4	3.2	3.2	2.9	3.2	3.4166666666666665	3.5833333333333335	2	4	4	4	4	1	4	2	1	3	2	4	4	4	4	2	4	3	1	4
2	1	0	101	1	1	3	1	2	4	1	2	4	1	1	1	3	1	2	4	1	2	4	1	2.0	2.0	2.8	3.1	3.5833333333333335	3.6666666666666665	3	3	4	1	4	2	1	4	2	4	3	4	4	2	4	2	2	4	2	4
2	1	0	102	1	2	2	2	3	1	2	4	2	4	1	2	2	2	3	1	2	4	2	4	2.3	2.3	2.3	2.8	2.75	3.25	1	2	4	1	4	4	1	4	1	1	2	3	4	2	4	4	2	4	1	2
2	1	0	103	2	2	4	4	4	4	4	4	4	4	2	2	4	4	4	4	4	4	4	4	3.6	3.6	2.9	3.1	3.4166666666666665	3.6666666666666665	2	4	3	3	4	2	3	2	2	4	2	4	4	3	4	2	3	3	2	4
1	0	0	104	2	2	4	3	4	2	3	4	2	1	2	3	4	3	4	2	3	4	2	1	2.7	2.8	2.7	2.9	3.3333333333333335	3.5833333333333335	3	3	4	2	4	2	2	4	2	1	2	4	4	3	4	3	3	3	2	1
3	0	1	105	3	2	3	3	4	4	3	4	2	4	3	3	3	3	4	4	3	4	2	4	3.2	3.3	2.6	2.9	2.0833333333333335	2.6666666666666665	2	2	3	4	4	1	1	4	1	4	2	2	3	4	4	3	2	4	1	4
3	0	1	106	2	4	3	2	3	2	1	4	2	2	3	3	3	3	4	3	1	4	1	3	2.5	2.8	2.6	3.0	2.3333333333333335	2.25	1	3	1	3	4	3	1	4	2	4	3	2	3	4	4	3	2	4	1	4
1	0	0	107	1	3	2	2	2	3	1	4	1	3	999	999	999	999	999	999	999	999	999	999	2.2		2.6		1.9166666666666667		2	3	3	1	4	3	1	4	1	4	999	999	999	999	999	999	999	999	999	999
1	0	0	108	1	2	1	3	4	2	2	3	1	4	2	2	2	1	4	2	2	4	1	4	2.3	2.4	2.4	2.5	2.25	2.25	1	2	1	3	4	2	3	4	1	3	2	2	1	3	4	2	3	4	1	3
1	0	0	109	3	3	4	3	4	3	1	4	1	4	3	3	4	3	4	3	1	4	1	4	3.0	3.0	2.7	2.7	2.1666666666666665	2.1666666666666665	2	3	4	1	4	3	1	4	1	4	2	3	4	1	4	3	1	4	1	4
2	1	0	110	3	3	2	3	4	4	4	4	4	2	3	3	2	3	4	4	4	4	4	2	3.3	3.3	2.5	2.9	1.8333333333333333	2.25	3	2	4	1	4	3	1	4	1	2	3	3	4	2	4	3	1	4	1	4
3	0	1	111	2	2	4	2	4	1	1	4	1	4	2	3	4	3	4	2	1	4	1	4	2.5	2.8	2.5	2.8	2.0833333333333335	2.25	2	2	4	2	4	1	1	4	1	4	2	3	3	3	4	3	1	4	1	4
2	1	0	112	1	1	4	1	4	2	1	4	1	4	2	2	4	2	4	3	1	4	1	4	2.3	2.7	2.4	2.7	1.9166666666666667	2.0	1	1	4	2	4	2	1	4	1	4	1	2	4	3	4	3	1	4	1	4
1	0	0	113	2	2	1	1	4	2	1	4	1	3	3	3	2	2	4	3	1	4	1	3	2.1	2.6	2.6	2.8	2.25	2.25	1	2	4	3	4	2	1	4	1	4	2	3	4	3	4	2	1	4	1	4
2	1	0	114	2	3	4	2	4	3	1	4	1	4	3	3	4	2	4	3	1	4	1	4	2.8	2.9	2.6	2.7	1.75	2.0	1	3	4	1	4	3	1	4	1	4	2	3	4	1	4	3	1	4	1	4
2	1	0	115	2	3	4	2	4	3	2	4	1	4	2	3	4	2	4	3	2	4	1	4	2.9	2.9	2.7	2.8	1.75	1.75	1	3	4	3	4	2	1	4	1	4	2	3	4	3	4	2	1	4	1	4
1	0	0	116	1	2	4	4	4	3	3	4	1	4	2	2	4	4	4	3	3	4	2	4	3.0	3.2	2.4	2.7	1.8333333333333333	1.9166666666666667	1	2	4	1	4	2	1	4	1	4	2	2	4	2	4	2	2	4	1	4
3	0	1	117	2	3	4	2	4	3	2	4	1	4	3	4	3	4	4	3	4	4	3	4	2.9	3.6	2.9	3.0	2.3333333333333335	2.25	2	3	4	3	4	3	1	4	1	4	3	3	4	3	4	3	1	4	1	4
2	1	0	118	2	3	3	2	4	3	2	4	1	4	2	3	3	3	4	3	2	4	1	4	2.8	2.9	2.6	2.9	1.9166666666666667	2.25	2	3	3	3	4	2	1	4	1	3	2	3	3	3	4	3	2	4	1	4
3	0	1	119	2	3	4	1	4	3	1	4	1	4	3	3	4	2	4	3	2	4	2	4	2.7	3.1	2.6	2.9	1.9166666666666667	2.0833333333333335	2	2	4	1	4	3	1	4	1	4	3	3	4	2	4	3	1	4	1	4
2	1	0	120	1	1	1	2	1	2	1	1	1	1	3	2	3	2	3	3	2	3	2	2	1.2	2.5	1.9	2.9	3.4166666666666665	2.25	2	1	1	3	3	1	2	4	1	1	2	3	3	3	4	3	2	4	1	4
3	0	1	121	2	2	3	1	3	2	1	3	2	1	3	3	3	2	3	3	3	3	3	3	2.0	2.9	2.7	2.9	2.5833333333333335	2.0833333333333335	2	3	4	2	4	1	1	4	2	4	3	3	4	2	4	3	1	4	1	4
3	0	1	122	3	4	3	2	4	4	1	3	2	3	3	4	3	3	3	3	3	3	3	3	2.9	3.1	1.8		2.25	3.1666666666666665	1	3	2	1	4	1	1	3	1	1	999	3	3	2	3	2	3	3	2	3
1	0	0	123	2	3	4	3	2	2	4	3	4	4	2	3	4	3	2	2	4	3	4	4	3.1	3.1	2.7	2.6	1.5833333333333333		2	2	3	1	4	3	2	4	3	3	1	2	3	1	4	3	2	4	3	3
3	0	1	124	2	1	3	1	3	2	1	3	2	3	3	3	3	3	4	3	3	3	3	1	2.1	2.9	1.8	2.5	2.5833333333333335	3.0	1	2	2	1	4	1	1	4	1	1	3	2	3	2	3	2	2	2	3	3
3	0	1	125	2	1	2	1	3	2	1	3	2	3	2	2	3	2	3	3	2	3	3	3	2.0	2.6	2.1	3.5	2.75	3.0	1	2	3	1	3	3	1	3	2	2	4	4	4	3	4	3	3	4	3	3
3	0	1	126	2	3	3	2	3	3	1	3	3	3	4	3	3	4	3	4	3	3	3	4	2.6	3.4	2.2	3.7	2.5	2.5833333333333335	1	3	1	2	3	2	2	3	2	3	4	4	4	4	3	3	4	4	3	4
2	1	0	127	2	2	3	2	4	2	2	4	3	3	999	999	999	999	999	999	999	999	999	999	2.7		2.2		1.6666666666666667		1	1	3	3	2	2	1	4	2	3	999	999	999	999	999	999	999	999	999	999
1	0	0	128	2	3	4	4	4	2	1	4	3	4	3	4	4	1	4	3	1	4	3	4	3.1	3.1	3.0	3.3	1.1666666666666667	1.9166666666666667	1	2	4	4	4	3	1	4	3	4	3	4	4	1	4	4	1	4	4	4
1	0	0	129	2	2	2	1	1	2	1	1	1	2	3	3	4	3	4	3	2	4	3	4	1.5	3.3	2.3	3.2	2.25	2.5833333333333335	1	1	2	2	2	3	3	3	3	3	3	3	4	2	4	3	2	4	3	4
2	1	0	130	4	3	4	2	4	3	1	4	4	4	3	3	4	2	4	3	1	4	4	4	3.3	3.2	2.2	2.5	2.8333333333333335	2.8333333333333335	1	3	3	1	3	2	1	3	2	3	2	3	3	1	3	2	2	3	3	3
1	0	0	131	4	1	2	3	3	3	3	2	4	3	3	1	2	3	3	3	3	2	4	3	2.8	2.7	2.7	3.0	2.6666666666666665	2.6666666666666665	1	1	2	3	3	4	3	3	4	3	2	3	2	3	3	4	3	3	4	3
1	0	0	132	2	2	3	2	3	2	2	3	3	3	2	2	3	2	3	2	2	3	3	3	2.5	2.5	2.2	2.4	3.1666666666666665	3.1666666666666665	2	2	2	1	3	2	2	3	2	3	3	3	2	1	3	2	2	3	2	3
2	1	0	133	3	3	3	4	4	2	3	4	3	3	3	3	3	4	4	2	3	4	3	3	3.2	3.2	2.6	2.8	3.3333333333333335	3.3333333333333335	1	3	3	2	4	3	2	4	3	1	2	3	3	2	4	3	2	4	3	2
2	1	0	134	2	3	3	3	3	3	2	3	3	1	2	3	3	3	3	3	2	3	3	1	2.6	2.6	2.3	2.4	2.75	2.75	2	2	4	2	2	2	1	3	2	3	2	2	4	2	2	2	2	3	2	3
2	1	0	135	2	2	1	3	1	3	1	1	3	3	2	2	1	3	1	3	1	1	3	3	2.0	2.0	2.6	3.3	1.9166666666666667	1.8333333333333333	1	4	3	3	3	2	2	4	1	3	3	4	2	3	4	4	2	4	3	4
2	1	0	136	2	1	2	1	4	3	1	4	2	1	999	999	999	999	999	999	999	999	999	999	2.1		2.1		1.5833333333333333		3	2	2	2	3	2	1	3	2	1	999	999	999	999	999	999	999	999	999	999
3	0	1	137	1	3	3	2	4	3	1	4	4	4	999	999	999	999	999	999	999	999	999	999	2.9		2.4		1.9166666666666667		2	2	1	2	4	4	1	4	1	3	999	999	999	999	999	999	999	999	999	999
3	0	1	138	1	3	3	1	4	3	1	4	3	4	1	3	3	1	4	3	1	4	3	4	2.7	2.7	2.7	3.0	1.8333333333333333	2.25	3	3	3	1	4	2	1	4	2	4	4	4	3	3	4	2	1	4	1	4
1	0	0	139	2	1	3	3	3	3	4	4	2	2	999	999	999	999	999	999	999	999	999	999	2.7		1.8		3.0		2	1	1	2	3	1	1	4	1	2	999	999	999	999	999	999	999	999	999	999
3	0	1	140	3	1	1	4	1	1	4	1	1	1	3	1	1	4	1	1	4	1	1	1	1.8	1.8	2.8	3.1	2.3333333333333335	1.5	3	3	3	1	3	4	1	3	4	3	3	3	2	2	4	4	1	4	4	4
2	1	0	141	1	1	1	1	4	3	2	4	3	1	999	999	999	999	999	999	999	999	999	999	2.1		2.9	3.6	1.8333333333333333	2.4166666666666665	2	2	3	2	4	4	2	4	3	3	3	4	3	3	4	4	3	4	4	4
2	1	0	142	3	3	3	3	3	3	3	3	3	3	3	3	3	3	3	3	3	3	3	3	3.0	3.0	2.4	3.8	2.4166666666666665	2.6666666666666665	3	3	3	1	3	3	1	4	2	1	4	4	4	4	4	4	2	4	4	4
1	0	0	143	4	4	1	3	4	4	4	4	4	1	4	4	1	3	4	4	4	4	4	1	3.3	3.3	2.2	2.2	1.6666666666666667	1.6666666666666667	3	3	3	1	3	1	1	3	1	3	3	3	3	1	3	1	1	3	1	3
1	0	0	144	3	1	1	2	3	3	2	4	3	1	999	999	999	999	999	999	999	999	999	999	2.3		2.0		1.6666666666666667		2	1	2	2	3	1	2	3	1	3	999	999	999	999	999	999	999	999	999	999
1	0	0	145	2	1	2	2	1	1	2	1	1	1	2	1	2	2	1	1	2	1	1	1	1.4	1.4	2.1	2.5	2.0	1.5	2	2	2	2	3	2	2	3	1	2	3	3	2	1	4	2	1	4	1	4
3	0	1	146	4	4	4	3	4	4	3	4	4	4	4	4	4	3	4	4	3	4	4	4	3.8	3.8	2.8	3.7	1.4166666666666667	2.0833333333333335	4	2	3	1	4	3	1	4	2	4	4	4	4	3	4	4	3	4	3	4
2	1	0	147	1	1	1	2	2	3	2	2	2	2	1	1	1	2	2	3	2	2	2	2	1.8	1.8	2.1	3.1	1.5833333333333333	2.0833333333333335	1	2	3	1	3	1	1	4	1	4	3	3	2	2	3	4	2	4	4	4
1	0	0	148	1	1	2	2	3	3	3	4	3	3	1	1	2	2	3	3	3	4	3	3	2.5	2.5	1.8	1.8	1.9166666666666667	1.9166666666666667	2	1	2	1	3	1	1	3	1	3	2	1	2	1	3	1	1	3	1	3
3	0	1	149	1	1	1	2	4	2	2	3	2	2	1	1	1	2	4	2	2	3	2	2	2.0	2.0	2.1	2.9	1.5833333333333333	2.3333333333333335	1	2	3	2	3	1	2	3	1	3	3	3	3	3	4	2	2	4	1	4
2	1	0	150	3	3	3	3	2	3	1	4	2	4	3	3	3	3	3	3	1	4	2	4	2.8	2.9	2.5	2.8	2.8333333333333335	2.6666666666666665	2	3	3	1	3	1	1	4	3	4	3	3	3	2	4	3	1	4	1	4
2	1	0	151	2	3	3	3	3	2	3	3	2	2	2	3	3	2	4	2	1	3	2	3	2.6	2.5	2.7	3.1	2.6666666666666665	2.6666666666666665	2	4	3	1	4	4	1	3	3	2	2	4	4	3	4	4	1	4	3	2
3	0	1	152	1	3	3	3	3	4	2	3	3	3	3	3	3	3	4	3	2	4	3	4	2.8	3.2	2.4	2.5	2.5833333333333335	2.5833333333333335	1	3	3	3	3	2	2	3	1	3	2	3	3	3	3	2	1	4	1	3
1	0	0	153	2	3	3	3	4	4	3	4	4	4	2	3	3	3	4	4	3	4	4	4	3.4	3.4	2.4	2.4	1.9166666666666667	2.5833333333333335	2	2	3	1	4	2	2	4	1	3	2	2	3	2	3	2	1	4	1	4
1	0	0	154	3	3	3	3	3	2	1	3	2	3	3	3	3	1	4	2	3	3	2	4	2.6	2.8	2.3	2.7	1.8333333333333333	1.75	2	2	3	2	3	3	1	3	2	2	3	3	3	1	4	3	1	3	3	3
3	0	1	155	3	3	2	2	3	2	2	3	2	3	4	4	3	2	4	4	1	4	2	3	2.5	3.1	1.7	2.2	2.4166666666666665	1.4166666666666667	1	2	2	1	2	1	1	3	1	3	3	3	1	1	3	2	1	4	1	3
2	1	0	156	2	2	2	2	3	2	3	2	1	1	2	2	3	2	3	2	2	3	2	3	2.0	2.4	2.0	2.4	2.6666666666666665	2.8333333333333335	2	1	1	1	3	3	1	3	2	3	2	3	3	2	3	3	1	3	3	1
3	0	1	157	4	4	1	3	4	4	2	4	4	3	999	999	999	999	999	999	999	999	999	999	3.3		2.2		2.0		2	2	3	2	3	2	1	3	1	3	999	999	999	999	999	999	999	999	999	999
1	0	0	158	4	4	2	1	4	2	1	4	2	3	999	999	999	999	999	999	999	999	999	999	2.7		2.3		2.1666666666666665		2	3	3	1	3	2	1	3	2	3	999	999	999	999	999	999	999	999	999	999
2	1	0	159	2	3	3	2	3	3	3	4	3	3	999	999	999	999	999	999	999	999	999	999	2.9		2.1		2.0833333333333335		2	1	3	1	4	1	1	4	1	3	999	999	999	999	999	999	999	999	999	999
1	0	0	160	3	3	2	3	3	2	3	3	3	3	999	999	999	999	999	999	999	999	999	999	2.8		2.1		3.0833333333333335		2	3	1	1	4	3	1	3	2	1	999	999	999	999	999	999	999	999	999	999
2	1	0	161	2	4	3	3	4	4	2	4	4	2	2	4	3	3	4	4	4	4	2	3	3.2	3.3	2.3	2.7	2.75	2.4166666666666665	2	3	3	1	3	3	1	3	3	1	2	3	3	2	4	3	1	4	3	2
1	0	0	162	1	3	3	2	4	3	1	4	2	2	1	3	3	4	3	1	3	3	1	2	2.5	2.4	2.3	2.3	1.9166666666666667	2.1666666666666665	4	4	1	4	2	1	1	4	1	1	4	4	1	4	2	1	1	4	1	1
3	0	1	163	2	2	3	3	3	1	3	3	3	3	2	2	3	3	3	2	1	3	1	3	2.6	2.3	2.2	2.5	3.1666666666666665	3.0833333333333335	2	1	3	1	3	4	1	3	3	1	2	2	3	2	3	4	1	3	3	2
3	0	1	164	2	4	4	3	4	4	3	3	2	3	2	4	4	3	4	4	3	4	2	4	3.2	3.4	1.8	2.5	2.75	2.6666666666666665	1	2	2	2	3	2	1	3	1	1	2	3	3	2	3	2	2	3	2	3
3	0	1	165	2	4	4	1	4	4	1	4	4	2	2	4	4	2	4	4	1	4	4	3	3.0	3.2	2.8	2.9	1.9166666666666667	2.0833333333333335	1	4	3	2	4	4	1	4	4	1	1	4	3	2	4	4	1	4	4	2
3	0	1	166	2	3	3	4	4	3	4	4	1	1	3	3	3	4	4	3	4	4	1	3	2.9	3.2	2.0	2.1	1.6666666666666667	2.1666666666666665	2	1	1	4	3	2	2	2	2	1	2	2	1	4	3	2	1	3	2	1
2	1	0	167	2	3	3	3	3	2	2	3	2	3	2	3	3	2	3	4	2	4	1	3	2.6	2.7	2.8	3.4	1.8333333333333333	1.5833333333333333	4	4	4	2	4	2	1	4	1	2	4	4	4	2	4	3	1	4	4	4
2	1	0	168	2	2	4	1	4	3	1	2	1	4	2	2	4	1	4	4	1	4	1	4	2.4	2.7	2.5	3.0	1.8333333333333333	2.0833333333333335	1	4	4	2	4	2	1	4	2	1	1	4	4	2	4	3	1	4	4	3
1	0	0	169	2	2	2	2	3	4	1	4	1	2	3	3	4	2	4	3	2	4	4	4	2.3	3.3	2.8	3.1	1.5	1.75	1	3	4	3	4	2	3	4	3	1	2	4	4	3	4	2	3	4	3	2
2	1	0	170	3	4	3	2	4	2	2	4	2	4	3	4	4	4	4	3	3	4	4	4	3.0	3.7	2.5	3.1	1.9166666666666667	2.5833333333333335	2	3	4	1	4	1	1	4	1	4	3	3	4	4	4	2	2	4	1	4
1	0	0	171	1	3	4	2	3	3	1	4	2	4	2	3	4	1	3	2	1	4	3	4	2.7	2.7	1.9	2.7	1.3333333333333333	2.6666666666666665	1	2	2	1	2	1	4	4	1	1	2	3	4	2	3	2	1	4	2	4
2	1	0	172	2	2	3	4	4	4	3	3	3	3	3	3	3	4	4	4	2	3	3	3	3.1	3.2	2.6	2.9	2.0	3.0	1	4	4	2	4	1	1	4	1	4	2	4	4	2	4	2	1	4	2	4
1	0	0	173	1	1	1	1	1	1	1	1	1	1	1	1	1	1	1	3	1	1	3	1	1.0	1.4	2.0	1.9	3.1666666666666665	3.1666666666666665	3	1	2	2	4	1	1	4	1	1	2	1	1	2	3	2	1	4	2	1
2	1	0	174	2	3	3	1	4	4	1	4	4	3	3	3	3	1	4	4	1	3	1	3	2.9	2.6	2.3	2.7	2.1666666666666665	2.5	1	2	4	2	4	2	2	4	1	1	2	2	4	2	4	2	2	4	4	1
1	0	0	175	1	3	3	1	1	1	1	2	1	1	1	3	4	2	4	2	2	4	1	1	1.5	2.4	2.8	2.6	2.8333333333333335	3.0	2	4	4	4	4	2	2	4	1	1	2	4	4	2	4	2	2	4	1	1
3	0	1	176	1	2	3	3	2	2	3	2	2	2	1	3	4	2	4	3	1	4	4	4	2.2	3.0	3.3	3.1	2.25	2.8333333333333335	1	4	4	2	4	4	2	4	4	4	2	4	4	2	3	3	1	4	4	4
3	0	1	177	4	4	4	4	4	4	4	4	4	4	4	4	4	4	4	4	4	4	4	4	4.0	4.0	2.7	2.8	1.25	1.6666666666666667	1	4	4	2	4	2	1	4	1	4	3	4	4	2	3	2	1	4	1	4
3	0	1	178	2	3	3	1	3	3	3	3	3	3	2	3	4	1	3	3	4	4	3	3	2.7	3.0	1.8	2.2	2.3333333333333335	2.9166666666666665	4	1	2	2	3	1	2	1	1	1	4	2	3	3	3	1	2	2	1	1
1	0	0	179	3	3	3	2	4	2	2	4	1	1	3	3	3	3	4	3	2	4	2	4	2.5	3.1	2.4	2.1	1.75	2.3333333333333335	1	3	4	2	4	2	1	4	1	2	1	3	4	2	3	1	1	3	1	2
1	0	0	180	3	3	2	2	3	3	2	4	2	2	3	4	3	3	4	2	2	4	3	3	2.6	3.1	2.9	2.9	2.75	3.0833333333333335	2	4	3	4	4	4	1	4	2	1	3	4	4	3	4	3	1	4	2	1
1	0	0	181	3	2	1	3	3	3	2	2	2	2	999	999	999	999	999	999	999	999	999	999	2.3		2.8		1.9166666666666667		3	1	4	2	4	3	1	4	2	4	999	999	999	999	999	999	999	999	999	999
3	0	1	182	4	3	2	4	4	4	3	4	3	3	999	999	999	999	999	999	999	999	999	999	3.4		1.9		2.5		2	3	1	2	2	2	1	4	1	1	999	999	999	999	999	999	999	999	999	999
1	0	0	183	3	2	1	3	3	3	2	4	4	4	999	999	999	999	999	999	999	999	999	999	2.9		2.6		3.4166666666666665		3	1	4	1	4	3	1	4	1	4	999	999	999	999	999	999	999	999	999	999
1	0	0	184	1	4	4	2	4	4	3	4	1	4	999	999	999	999	999	999	999	999	999	999	3.1		2.5		3.0		1	1	4	1	4	4	1	4	1	4	999	999	999	999	999	999	999	999	999	999
2	1	0	185	4	4	4	2	4	3	2	4	3	4	4	4	4	3	4	3	2	4	3	4	3.4	3.5	2.7	3.3	2.6666666666666665	3.25	2	2	4	1	4	4	1	4	1	4	4	4	4	2	4	3	2	4	2	4
1	0	0	186	1	2	4	3	4	4	2	4	1	4	1	2	4	3	4	4	2	4	1	4	2.9	2.9	2.7	2.7	2.0833333333333335	2.8333333333333335	2	2	4	1	4	4	1	4	1	4	2	2	4	2	4	3	1	4	1	4
3	0	1	187	2	3	4	4	4	3	2	4	1	4	3	3	4	4	4	3	2	4	1	4	3.1	3.2	2.7	3.0	3.0833333333333335	3.25	1	2	4	2	4	3	1	4	2	4	3	4	4	3	4	2	1	4	1	4
3	0	1	188	1	3	4	3	4	3	1	4	1	4	2	4	4	2	4	2	3	4	1	4	2.8	3.0	2.7	2.4	2.6666666666666665	2.3333333333333335	2	4	4	1	4	2	1	4	1	4	2	2	4	1	4	1	1	4	1	4
2	1	0	189	4	3	4	3	4	4	3	4	1	4	4	4	4	3	4	4	3	4	2	4	3.4	3.6	3.3	3.5	1.9166666666666667	2.5833333333333335	3	4	4	4	4	4	1	4	1	4	3	4	4	4	4	4	3	4	1	4
2	1	0	190	1	1	4	2	4	1	2	4	1	1	1	1	4	2	4	1	2	4	1	1	2.1	2.1	2.2	2.8	3.0	3.5	1	1	1	4	4	1	1	4	1	4	1	1	4	4	4	4	1	4	4	1
3	0	1	191	3	3	4	2	4	1	1	4	1	4	3	3	4	2	4	1	2	4	1	4	2.7	2.8	2.5	2.7	2.5833333333333335	3.0833333333333335	2	3	4	1	4	1	1	4	1	4	3	3	4	2	4	1	1	4	1	4
2	1	0	192	4	4	4	4	4	4	4	4	1	4	999	999	999	999	999	999	999	999	999	999	3.7		2.4		3.3333333333333335		2	2	4	3	4	1	2	4	1	1	999	999	999	999	999	999	999	999	999	999
2	1	0	193	4	4	4	1	4	4	1	4	1	4	4	4	4	1	4	4	2	4	1	4	3.1	3.2	3.0	3.1	2.5833333333333335	3.25	4	4	4	3	4	4	1	4	1	1	4	4	4	3	4	4	2	4	1	1
3	0	1	194	3	3	3	3	3	3	2	3	1	3	4	4	4	4	4	2	4	4	2	4	2.7	3.6	3.2	3.8	2.5	3.1666666666666665	4	4	4	3	4	3	1	4	1	4	4	4	4	3	4	4	3	4	4	4
1	0	0	195	2	3	3	2	4	3	2	4	4	3	999	999	999	999	999	999	999	999	999	999	3.0		2.3	2.9	2.1666666666666665	2.5833333333333335	2	1	1	4	3	3	1	4	3	1	2	2	3	3	4	2	1	4	4	4
1	0	0	196	2	3	2	2	3	2	1	4	2	2	999	999	999	999	999	999	999	999	999	999	2.3		2.8	2.2	2.3333333333333335	2.0833333333333335	3	3	3	3	4	2	1	4	2	3	1	2	3	1	3	2	1	4	1	4
3	0	1	197	1	1	2	3	2	1	1	2	1	1	999	999	999	999	999	999	999	999	999	999	1.5		2.5	2.6	3.25	3.5	1	3	2	3	4	2	1	4	4	1	3	3	1	1	3	3	1	4	3	4
1	0	0	198	2	2	2	3	4	3	2	3	1	3	999	999	999	999	999	999	999	999	999	999	2.5		2.8	3.6	2.5	2.1666666666666665	2	3	3	3	4	4	3	4	1	1	3	4	4	3	4	4	2	4	4	4
1	0	0	199	2	3	3	2	4	3	2	4	2	1	999	999	999	999	999	999	999	999	999	999	2.6		2.6	2.6	2.5833333333333335	3.0833333333333335	3	3	3	2	2	3	2	4	1	3	4	3	3	3	3	3	1	4	1	1
2	1	0	200	1	2	2	1	4	2	1	4	1	2	999	999	999	999	999	999	999	999	999	999	2.0		2.5	1.8	2.4166666666666665	2.1666666666666665	2	2	3	3	4	3	1	4	1	2	2	2	1	1	2	2	1	3	2	2
1	0	0	201	4	4	2	4	4	4	4	4	4	4	999	999	999	999	999	999	999	999	999	999	3.8		2.5	2.2	2.1666666666666665	2.75	2	3	2	2	4	4	1	4	2	1	2	2	3	3	3	1	3	3	1	1
3	0	1	202	3	4	3	4	4	4	1	4	2	3	999	999	999	999	999	999	999	999	999	999	3.2		2.2	3.4	1.8333333333333333	1.5833333333333333	2	4	1	1	4	3	1	4	1	1	4	4	4	2	4	3	1	4	4	4
3	0	1	203	2	3	2	3	2	1	2	2	1	1	999	999	999	999	999	999	999	999	999	999	1.9		2.5	3.0	3.0	2.0833333333333335	2	2	2	3	4	2	3	4	1	2	1	4	4	2	4	3	1	4	4	3
2	1	0	204	1	1	1	2	1	2	1	1	1	1	999	999	999	999	999	999	999	999	999	999	1.2		1.9	3.1	3.4166666666666665	1.75	2	1	1	3	3	1	2	4	1	1	2	4	4	3	4	2	3	4	3	2
3	0	1	205	2	2	3	1	3	2	1	3	2	1	999	999	999	999	999	999	999	999	999	999	2.0		2.7	3.1	2.5833333333333335	2.5833333333333335	2	3	4	2	4	1	1	4	2	4	3	3	4	4	4	2	2	4	1	4
3	0	1	206	3	4	3	2	4	4	1	3	2	3	999	999	999	999	999	999	999	999	999	999	2.9		1.8	2.7	2.25	2.6666666666666665	1	3	2	1	4	1	1	3	1	1	2	3	4	2	3	2	1	4	2	4
1	0	0	207	2	3	4	3	2	2	4	3	4	4	999	999	999	999	999	999	999	999	999	999	3.1		2.7	2.9	1.5833333333333333	3.0	2	2	3	1	4	3	2	4	3	3	2	4	4	2	4	2	1	4	2	4
3	0	1	208	2	1	3	1	3	2	1	3	2	3	999	999	999	999	999	999	999	999	999	999	2.1		1.8	1.9	2.5833333333333335	3.1666666666666665	1	2	2	1	4	1	1	4	1	1	2	1	1	2	3	2	1	4	2	1
3	0	1	209	2	1	2	1	3	2	1	3	2	3	999	999	999	999	999	999	999	999	999	999	2.0		2.1	2.7	2.75	2.5	1	2	3	1	3	3	1	3	2	2	2	2	4	2	4	2	2	4	4	1
3	0	1	210	2	3	3	2	3	3	1	3	3	3	999	999	999	999	999	999	999	999	999	999	2.6		2.2	2.6	2.5	3.0	1	3	1	2	3	2	2	3	2	3	2	4	4	2	4	2	2	4	1	1
2	1	0	211	2	2	3	2	4	2	2	4	3	3	999	999	999	999	999	999	999	999	999	999	2.7		2.2	3.1	1.6666666666666667	2.8333333333333335	1	1	3	3	2	2	1	4	2	3	2	4	4	2	3	3	1	4	4	4
1	0	0	212	2	3	4	4	4	2	1	4	3	4	999	999	999	999	999	999	999	999	999	999	3.1		3.0	3.6	1.1666666666666667	2.1666666666666665	1	2	4	4	4	3	1	4	3	4	3	4	4	3	4	4	2	4	4	4
1	0	0	213	2	2	2	1	1	2	1	1	1	2	999	999	999	999	999	999	999	999	999	999	1.5		2.3	2.6	2.25	3.0833333333333335	1	1	2	2	2	3	3	3	3	3	4	3	3	3	3	3	1	4	1	1
2	1	0	214	4	3	4	2	4	3	1	4	4	4	999	999	999	999	999	999	999	999	999	999	3.3		2.2	1.8	2.8333333333333335	2.1666666666666665	1	3	3	1	3	2	1	3	2	3	2	2	1	1	2	2	1	3	2	2
1	0	0	215	4	1	2	3	3	3	3	2	4	3	999	999	999	999	999	999	999	999	999	999	2.8		2.7	2.2	2.6666666666666665	2.75	1	1	2	3	3	4	3	3	4	3	2	2	3	3	3	1	3	3	1	1
1	0	0	216	2	2	3	2	3	2	2	3	3	3	999	999	999	999	999	999	999	999	999	999	2.5		2.2		3.1666666666666665		2	2	2	1	3	2	2	3	2	3	999	999	999	999	999	999	999	999	999	999
2	1	0	217	3	3	3	4	4	2	3	4	3	3	999	999	999	999	999	999	999	999	999	999	3.2		2.6		3.3333333333333335		1	3	3	2	4	3	2	4	3	1	999	999	999	999	999	999	999	999	999	999
2	1	0	218	2	3	3	3	3	3	2	3	3	1	999	999	999	999	999	999	999	999	999	999	2.6		2.3		2.75		2	2	4	2	2	2	1	3	2	3	999	999	999	999	999	999	999	999	999	999
3	0	1	219	3	2	3	4	4	4	3	3	4	2	3	2	3	4	4	4	3	3	4	2	3.2	3.2	2.9	2.9	3.5833333333333335	3.5833333333333335	3	1	4	4	4	3	2	4	2	2	3	1	4	4	4	3	2	4	2	2
1	0	0	220	4	3	4	2	3	2	2	4	2	1	4	3	4	2	3	2	2	4	2	1	2.7	2.7	1.8	1.8	1.1666666666666667	1.1666666666666667	1	1	3	2	3	2	1	3	1	1	1	1	3	2	3	2	1	3	1	1
3	0	1	221	1	2	3	3	4	4	3	3	2	3	1	2	3	3	4	4	3	3	2	3	2.8	2.8	3.2	3.2	2.75	2.75	2	2	4	4	4	3	2	4	4	3	2	2	4	4	4	3	2	4	4	3
2	1	0	222	2	2	2	3	2	4	2	4	2	3	2	2	2	3	2	4	2	4	2	3	2.6	2.6	1.9	1.9	1.8333333333333333	1.8333333333333333	2	1	2	1	3	2	1	3	2	2	2	1	2	1	3	2	1	3	2	2
2	1	0	223	3	3	4	3	3	2	1	3	2	1	3	3	4	3	3	2	1	3	2	1	2.5	2.5	2.3	2.3	2.75	2.75	2	4	3	4	2	2	1	3	1	1	2	4	3	4	2	2	1	3	1	1
3	0	1	224	2	2	3	3	3	2	2	3	2	2	2	2	3	3	3	2	2	3	2	2	2.4	2.4	2.5	2.5	2.5	2.5	3	2	2	3	3	3	1	4	2	2	3	2	2	3	3	3	1	4	2	2
2	1	0	225	2	2	3	1	3	3	1	1	3	1	2	2	3	1	3	3	1	1	3	1	2.0	2.0	2.9	2.9	2.5833333333333335	2.5833333333333335	2	2	3	3	4	2	1	4	4	4	2	2	3	3	4	2	1	4	4	4
1	0	0	226	1	3	3	2	3	2	1	4	1	4	1	3	3	2	3	2	1	4	1	4	2.4	2.4	2.2	2.2	2.0833333333333335	2.0833333333333335	1	2	3	1	3	2	1	4	1	4	1	2	3	1	3	2	1	4	1	4
3	0	1	227	3	1	4	3	4	2	1	4	2	4	3	1	4	3	4	2	1	4	2	4	2.8	2.8	2.6	2.6	3.5	3.5	3	3	1	1	3	3	1	4	3	4	3	3	1	1	3	3	1	4	3	4
2	1	0	228	2	4	3	2	4	4	2	4	4	4	2	4	3	2	4	4	2	4	4	4	3.3	3.3	3.6	3.6	2.1666666666666665	2.1666666666666665	3	4	4	3	4	4	2	4	4	4	3	4	4	3	4	4	2	4	4	4
3	0	1	229	1	1	1	2	1	1	1	2	1	1	1	1	1	2	1	1	1	2	1	1	1.2	1.2	2.6	2.6	3.0833333333333335	3.0833333333333335	4	3	3	3	3	3	1	4	1	1	4	3	3	3	3	3	1	4	1	1
1	0	0	230	2	3	2	2	3	3	2	3	2	2	2	3	2	2	3	3	2	3	2	2	2.4	2.4	1.8	1.8	2.1666666666666665	2.1666666666666665	2	2	1	1	2	2	1	3	2	2	2	2	1	1	2	2	1	3	2	2
1	0	0	231	2	2	3	2	4	2	2	3	1	1	2	2	3	2	4	2	2	3	1	1	2.2	2.2	2.2	2.2	2.75	2.75	2	2	3	3	3	1	3	3	1	1	2	2	3	3	3	1	3	3	1	1
2	1	0	232	2	3	3	2	2	3	2	2	3	2	2	3	3	2	2	3	2	2	3	2	2.4	2.4	1.6	1.6	2.0833333333333335	2.0833333333333335	2	2	2	1	2	1	1	2	2	1	2	2	2	1	2	1	1	2	2	1
1	0	0	233	2	2	2	1	3	2	4	4	2	2	2	2	2	1	3	2	4	4	2	2	2.4	2.4	2.2	2.2	2.5833333333333335	2.5833333333333335	2	2	2	2	2	2	1	4	2	3	2	2	2	2	2	2	1	4	2	3
3	0	1	234	2	2	1	3	3	3	3	4	4	2	999	999	999	999	999	999	999	999	999	999	2.7		2.4		2.25		2	3	3	2	3	2	2	3	2	2	999	999	999	999	999	999	999	999	999	999
3	0	1	235	2	3	2	2	4	4	4	4	4	1	999	999	999	999	999	999	999	999	999	999	3.0		1.9		2.0833333333333335		2	3	1	2	3	1	1	4	1	1	999	999	999	999	999	999	999	999	999	999
3	0	1	236	3	3	3	3	4	3	3	4	3	2	999	999	999	999	999	999	999	999	999	999	3.1		1.7		2.0833333333333335		1	2	1	1	3	2	2	3	1	1	999	999	999	999	999	999	999	999	999	999
3	0	1	237	3	3	2	3	4	3	3	4	2	2	999	999	999	999	999	999	999	999	999	999	2.9		2.0		2.25		2	3	1	2	3	2	2	3	1	1	999	999	999	999	999	999	999	999	999	999
3	0	1	238	2	3	1	3	4	3	3	4	2	2	999	999	999	999	999	999	999	999	999	999	2.7		1.8		2.3333333333333335		2	3	1	2	3	1	1	3	1	1	999	999	999	999	999	999	999	999	999	999
2	1	0	239	2	2	2	2	4	4	4	4	3	4	999	999	999	999	999	999	999	999	999	999	3.1		2.0		2.4166666666666665		2	3	1	2	3	2	1	4	1	1	999	999	999	999	999	999	999	999	999	999
2	1	0	240	1	2	1	1	4	2	1	4	1	1	999	999	999	999	999	999	999	999	999	999	1.8		1.9		2.25		2	2	1	1	3	2	1	4	2	1	999	999	999	999	999	999	999	999	999	999
2	1	0	241	2	2	1	1	4	1	1	4	1	1	999	999	999	999	999	999	999	999	999	999	1.8		2.0		2.8333333333333335		3	3	1	4	1	3	2	1	1	1	999	999	999	999	999	999	999	999	999	999
2	1	0	242	2	3	3	2	4	4	3	4	4	1	999	999	999	999	999	999	999	999	999	999	3.0		2.1		2.1666666666666665		2	2	1	4	3	2	1	4	1	1	999	999	999	999	999	999	999	999	999	999
2	1	0	243	1	1	1	2	4	1	1	4	1	1	999	999	999	999	999	999	999	999	999	999	1.7		2.3		2.6666666666666665		2	2	1	2	3	2	2	3	4	2	999	999	999	999	999	999	999	999	999	999
1	0	0	244	1	1	1	1	3	1	1	3	1	1	999	999	999	999	999	999	999	999	999	999	1.4		1.4		2.5833333333333335		1	1	1	1	3	1	1	3	1	1	999	999	999	999	999	999	999	999	999	999
1	0	0	245	2	1	1	1	3	2	1	3	1	1	999	999	999	999	999	999	999	999	999	999	1.6		1.4		2.25		1	1	1	1	3	1	1	3	1	1	999	999	999	999	999	999	999	999	999	999
1	0	0	246	2	2	4	3	2	3	3	4	3	1	999	999	999	999	999	999	999	999	999	999	2.7		2.9		2.25		2	3	3	2	4	3	3	4	3	2	999	999	999	999	999	999	999	999	999	999
1	0	0	247	1	2	1	2	4	1	1	3	1	1	999	999	999	999	999	999	999	999	999	999	1.7		1.4		2.6666666666666665		1	1	1	1	2	1	1	4	1	1	999	999	999	999	999	999	999	999	999	999
1	0	0	248	1	2	1	2	3	1	2	3	1	1	999	999	999	999	999	999	999	999	999	999	1.7		1.6		2.0833333333333335		1	1	2	2	3	1	1	3	1	1	999	999	999	999	999	999	999	999	999	999
2	1	0	249	1	1	3	1	2	1	1	1	1	1	2	2	3	3	3	2	1	1	2	1	1.3	2.0	2.4	3.1	3.0833333333333335	2.9166666666666665	1	1	3	2	3	2	2	4	2	4	3	3	3	4	3	3	1	4	3	4
1	0	0	250	1	1	1	3	3	4	1	4	1	1	2	1	3	1	3	3	1	2	1	1	2.0	1.8	2.2	3.2	3.3333333333333335	3.3333333333333335	1	1	3	2	4	3	2	4	1	1	3	3	4	2	4	3	2	4	3	4
2	1	0	251	2	1	1	3	3	4	2	1	3	1	1	2	3	3	4	3	2	4	1	1	2.1	2.4	2.4	2.9	3.0833333333333335	3.1666666666666665	3	2	2	3	4	1	1	4	1	3	4	3	3	3	4	3	1	4	1	3
2	1	0	252	2	2	3	3	2	2	2	2	3	2	1	1	3	2	2	3	3	3	3	1	2.3	2.2	2.3	3.2	3.0833333333333335		2	2	3	2	3	3	1	4	2	1	3	2	4	2	4	4	1	4	4	4
3	0	1	253	2	3	3	2	2	3	2	3	3	1	999	999	999	999	999	999	999	999	999	999	2.4		2.2		3.0833333333333335		2	2	3	2	3	2	1	3	3	1	999	999	999	999	999	999	999	999	999	999
1	0	0	254	1	4	4	2	3	4	1	3	3	1	999	999	999	999	999	999	999	999	999	999	2.6		2.4		2.8333333333333335		2	2	3	1	3	2	1	4	3	3	999	999	999	999	999	999	999	999	999	999
3	0	1	255	3	2	3	3	3	3	2	3	4	1	3	2	2	3	3	3	1	1	3	1	2.7	2.2	2.0	2.6	2.0833333333333335	1.8333333333333333	1	2	3	1	3	2	1	4	2	1	2	3	3	1	4	3	1	4	1	4
2	1	0	256	2	1	2	2	1	2	2	1	2	1	999	999	999	999	999	999	999	999	999	999	1.6		3.1		2.3333333333333335		4	3	3	1	3	4	1	4	4	4	999	999	999	999	999	999	999	999	999	999
3	0	1	257	3	2	4	3	3	2	1	3	3	3	2	2	4	2	2	3	1	3	2	3	2.7	2.4	2.8	3.3	2.5833333333333335	3.25	2	3	4	2	4	2	1	4	2	4	3	3	4	4	3	4	1	4	3	4
1	0	0	258	1	1	2	2	4	2	1	2	1	1	3	2	3	2	3	2	1	2	3	1	1.7	2.2	2.6	2.9	2.9166666666666665	3.0	2	1	1	2	3	3	3	4	3	4	2	3	3	2	3	3	3	4	2	4
1	0	0	259	2	2	3	3	2	2	2	2	2	2	3	3	2	2	2	3	3	2	3	3	2.2	2.6	2.3	2.6	2.5	2.75	2	3	4	1	3	2	1	4	2	1	2	3	3	2	4	3	1	4	1	3
3	0	1	260	3	1	1	3	2	3	2	1	3	2	3	1	1	4	1	3	3	1	3	1	2.1	2.1	2.6	2.8	1.5833333333333333	2.75	1	4	3	1	4	2	1	4	2	4	2	3	3	2	4	3	1	4	2	4
1	0	0	261	2	1	2	2	4	2	1	3	1	1	999	999	999	999	999	999	999	999	999	999	1.9		1.8	2.9	1.9166666666666667	2.6666666666666665	1	3	2	1	3	1	1	4	1	1	3	3	3	1	3	4	1	4	3	4
3	0	1	262	3	3	1	4	3	3	2	2	3	2	3	3	1	4	2	3	3	2	3	1	2.6	2.5	2.5	2.7	2.4166666666666665	2.6666666666666665	2	2	3	1	3	2	1	4	3	4	4	2	3	2	3	3	1	4	1	4
1	0	0	263	1	1	3	2	2	3	1	4	3	3	999	999	999	999	999	999	999	999	999	999	2.3		2.8		1.4166666666666667		1	4	3	1	4	4	1	4	3	3	999	999	999	999	999	999	999	999	999	999
3	0	1	264	999	999	999	999	999	999	999	999	999	999	999	999	999	999	999	999	999	999	999	999			2.4		2.75		1	2	1	2	4	4	4	4	1	1	999	999	999	999	999	999	999	999	999	999
1	0	0	265	4	4	4	2	4	4	1	4	1	2	4	4	4	2	4	4	1	4	1	1	3.0	2.9	3.2	3.4	3.3333333333333335	3.1666666666666665	4	4	3	3	4	3	2	4	1	4	4	4	4	3	4	3	3	4	1	4
1	0	0	266	2	3	4	3	4	1	2	4	1	4	999	999	999	999	999	999	999	999	999	999	2.8		2.7		1.9166666666666667		2	4	3	3	3	3	1	4	1	3	999	999	999	999	999	999	999	999	999	999
2	1	0	267	999	999	999	999	999	999	999	999	999	999	999	999	999	999	999	999	999	999	999	999			2.2	2.5	2.5	2.4166666666666665	3	3	3	2	3	1	1	4	1	1	3	4	3	2	4	2	1	4	1	1
1	0	0	268	3	4	3	3	3	4	3	1	1	1	3	3	3	3	4	4	2	2	3	2	2.6	2.9	2.5	2.5	1.5	1.6666666666666667	1	3	3	4	1	4	1	4	3	1	2	3	4	3	1	4	1	4	2	1
3	0	1	269	1	1	3	1	1	3	1	1	3	1	1	1	3	1	1	1	1	1	2	1	1.6	1.3	2.7	3.2	2.75	2.75	3	3	4	3	4	3	1	4	1	1	3	3	4	4	4	3	2	4	1	4
1	0	0	270	3	4	4	3	4	3	2	2	1	2	3	4	4	2	4	3	2	3	1	3	2.8	2.9	2.6	2.6	2.5833333333333335	2.1666666666666665	3	3	4	2	4	3	1	4	1	1	3	3	4	2	4	3	1	4	1	1
2	1	0	271	999	999	999	999	999	999	999	999	999	999	999	999	999	999	999	999	999	999	999	999			1.8	2.0	1.6666666666666667	1.8333333333333333	1	3	2	1	3	1	1	4	1	1	1	3	2	2	3	2	1	4	1	1
3	0	1	272	2	1	3	2	3	3	1	4	3	3	2	2	3	2	4	3	1	4	3	3	2.5	2.7	2.7	2.9	1.75	1.75	1	3	2	4	4	2	1	4	2	4	2	3	3	3	4	3	1	4	2	4
1	0	0	273	3	4	4	2	3	4	1	4	2	4	3	4	4	2	4	4	1	4	2	4	3.1	3.2	2.4	2.6	2.5833333333333335	2.3333333333333335	3	3	2	3	3	3	1	4	1	1	3	3	3	3	4	3	1	4	1	1
3	0	1	274	2	4	3	2	4	4	3	4	4	4	2	4	4	2	4	4	2	4	1	4	3.4	3.1	2.4	2.7	1.6666666666666667	1.5833333333333333	1	4	2	2	4	1	4	3	2	1	2	4	4	2	4	2	3	3	2	1
2	1	0	275	2	3	2	3	3	3	3	1	1	1	2	3	2	3	3	3	3	2	3	1	2.2	2.5	1.7	1.8	2.4166666666666665	2.5	1	2	1	1	3	2	1	4	1	1	1	2	2	1	3	2	1	4	1	1
2	1	0	276	3	3	4	4	4	1	1	4	1	4	3	3	4	3	4	1	1	4	1	4	2.9	2.8	2.3		1.9166666666666667	1.75	2	3	4	2	4	1	1	3	1	2	999	3	3	4	2	4	2	1	4	1
3	0	1	277	2	2	3	2	3	2	2	3	3	1	2	3	4	2	4	3	2	3	2	1	2.3	2.6	2.0	2.5	2.3333333333333335	2.1666666666666665	1	2	4	2	3	1	1	4	1	1	2	3	4	2	4	3	1	4	1	1
3	0	1	278	3	3	4	3	4	4	3	4	3	4	3	4	4	3	4	4	2	4	2	4	3.5	3.4	2.5	2.8	2.3333333333333335	2.25	3	3	3	2	3	4	1	4	1	1	3	4	4	2	4	4	1	4	1	1
3	0	1	279	1	1	4	4	4	1	1	4	1	4	1	1	4	4	4	1	1	4	1	4	2.5	2.5	1.0	1.0	2.5833333333333335	2.0	1	1	1	1	1	1	1	1	1	1	1	1	1	1	1	1	1	1	1	1
3	0	1	280	1	1	2	2	3	2	1	3	1	3	1	1	2	2	3	2	1	3	1	3	1.9	1.9	1.0	1.0	2.75	3.0	1	1	1	1	1	1	1	1	1	1	1	1	1	1	1	1	1	1	1	1
3	0	1	281	2	1	4	2	3	1	1	4	1	1	2	1	4	2	3	1	1	4	1	1	2.0	2.0	1.0	1.0	2.75	2.8333333333333335	1	1	1	1	1	1	1	1	1	1	1	1	1	1	1	1	1	1	1	1
2	1	0	282	3	2	2	2	2	2	2	2	2	2	3	2	2	2	2	2	2	2	2	2	2.1	2.1	1.0	1.0	2.5833333333333335	2.25	1	1	1	1	1	1	1	1	1	1	1	1	1	1	1	1	1	1	1	1
2	1	0	283	1	2	2	2	2	2	2	2	2	2	1	2	2	2	2	2	2	2	2	2	1.9	1.9	1.0	1.0	2.8333333333333335	2.8333333333333335	1	1	1	1	1	1	1	1	1	1	1	1	1	1	1	1	1	1	1	1
1	0	0	284	2	2	2	2	2	2	2	2	2	2	2	2	2	2	2	2	2	2	2	2	2.0	2.0	1.0	1.0	2.9166666666666665	2.3333333333333335	1	1	1	1	1	1	1	1	1	1	1	1	1	1	1	1	1	1	1	1
2	1	0	285	3	1	1	1	1	2	1	2	2	2	3	1	1	1	1	2	1	2	2	2	1.6	1.6	1.0	1.0	2.8333333333333335	2.5	1	1	1	1	1	1	1	1	1	1	1	1	1	1	1	1	1	1	1	1
2	1	0	286	4	1	1	1	1	1	1	1	1	1	4	1	1	1	1	1	1	1	1	1	1.3	1.3	1.0	1.0	2.6666666666666665	2.6666666666666665	1	1	1	1	1	1	1	1	1	1	1	1	1	1	1	1	1	1	1	1
1	0	0	287	3	1	1	1	1	1	1	1	1	1	3	1	1	1	1	1	1	1	1	1	1.2	1.2	3.7	2.0	2.75	2.5	4	4	4	4	4	4	4	4	4	1	2	2	2	2	2	2	2	2	2	2
1	0	0	288	3	1	1	1	1	1	1	1	1	1	3	1	1	1	1	1	1	1	1	1	1.2	1.2	2.1	1.0	2.8333333333333335	2.8333333333333335	1	3	3	3	3	1	2	2	2	1	1	1	1	1	1	1	1	1	1	1
1	0	0	289	3	1	1	1	1	1	1	1	1	1	3	1	1	1	1	1	1	1	1	1	1.2	1.2	1.0	1.0	2.5	2.5	1	1	1	1	1	1	1	1	1	1	1	1	1	1	1	1	1	1	1	1
3	0	1	290	3	2	2	3	2	3	3	3	2	3	3	2	2	3	2	3	3	3	2	3	2.6	2.6	2.6	1.0	2.8333333333333335	2.3333333333333335	1	3	3	3	3	3	3	3	3	1	1	1	1	1	1	1	1	1	1	1
2	1	0	291	2	1	1	1	1	1	1	1	1	1	2	1	1	1	1	1	1	1	1	1	1.1	1.1	3.1	2.0	2.75	2.3333333333333335	4	4	1	4	4	4	4	4	1	1	2	2	2	2	2	2	2	2	2	2
3	0	1	292	2	1	2	3	2	3	3	3	3	3	2	1	2	3	2	3	3	3	3	3	2.5	2.5	1.0	1.0	2.5833333333333335	2.8333333333333335	1	1	1	1	1	1	1	1	1	1	1	1	1	1	1	1	1	1	1	1
1	0	0	293	2	2	2	2	2	2	2	2	2	2	2	2	2	2	2	2	2	2	2	2	2.0	2.0	2.4	2.0	2.6666666666666665	3.1666666666666665	3	2	2	3	2	2	4	1	4	1	2	2	2	2	2	2	2	2	2	2
2	1	0	294	2	3	1	2	1	1	3	2	1	1	999	999	999	999	999	999	999	999	999	999	1.7		2.4		2.0		3	3	2	1	3	2	1	4	1	4	999	999	999	999	999	999	999	999	999	999
2	1	0	295	1	3	2	3	2	2	3	2	1	1	999	999	999	999	999	999	999	999	999	999	2.0		2.6		2.5		3	3	3	3	3	1	3	3	1	3	999	999	999	999	999	999	999	999	999	999
3	0	1	296	3	3	2	3	2	1	3	1	3	1	999	999	999	999	999	999	999	999	999	999	2.2		2.2		2.5833333333333335		1	3	3	2	3	2	1	3	1	3	999	999	999	999	999	999	999	999	999	999
1	0	0	297	2	3	1	2	1	1	3	1	2	1	999	999	999	999	999	999	999	999	999	999	1.7		1.8		2.5		1	2	3	1	3	1	1	3	1	2	999	999	999	999	999	999	999	999	999	999
3	0	1	298	2	3	3	4	1	2	4	1	2	1	999	999	999	999	999	999	999	999	999	999	2.3		1.6		2.0833333333333335		1	1	2	1	2	1	1	3	1	3	999	999	999	999	999	999	999	999	999	999
3	0	1	299	2	2	3	2	2	2	3	3	2	1	999	999	999	999	999	999	999	999	999	999	2.2		1.6		1.8333333333333333		1	1	3	1	2	1	1	3	1	2	999	999	999	999	999	999	999	999	999	999
3	0	1	300	1	2	1	3	1	1	3	1	3	1	999	999	999	999	999	999	999	999	999	999	1.7		2.2		2.5833333333333335		2	3	3	2	3	1	2	3	1	2	999	999	999	999	999	999	999	999	999	999
3	0	1	301	3	3	2	3	2	2	3	1	3	1	999	999	999	999	999	999	999	999	999	999	2.3		1.9		2.0833333333333335		1	3	2	1	3	1	1	3	1	3	999	999	999	999	999	999	999	999	999	999
1	0	0	302	1	3	2	3	2	2	2	1	2	1	999	999	999	999	999	999	999	999	999	999	1.9		1.9		2.8333333333333335		1	1	3	1	3	1	1	4	1	3	999	999	999	999	999	999	999	999	999	999
2	1	0	303	2	3	2	3	2	2	3	1	2	1	999	999	999	999	999	999	999	999	999	999	2.1		2.1		2.1666666666666665		2	3	3	1	2	1	1	4	1	3	999	999	999	999	999	999	999	999	999	999
1	0	0	304	1	2	1	3	3	2	2	1	2	1	999	999	999	999	999	999	999	999	999	999	1.8		1.6		2.25		2	2	1	1	2	1	1	3	1	2	999	999	999	999	999	999	999	999	999	999
1	0	0	305	2	3	2	3	1	2	3	1	3	1	999	999	999	999	999	999	999	999	999	999	2.1		2.3		2.1666666666666665		2	4	3	2	3	1	1	4	1	2	999	999	999	999	999	999	999	999	999	999
1	0	0	306	2	3	3	3	3	3	3	3	3	1	999	999	999	999	999	999	999	999	999	999	2.7		1.8		2.0833333333333335		2	2	1	3	1	3	1	3	1	1	999	999	999	999	999	999	999	999	999	999
2	1	0	307	1	3	1	1	1	1	2	1	1	1	999	999	999	999	999	999	999	999	999	999	1.3		2.6		1.75		2	4	3	3	4	1	3	4	1	1	999	999	999	999	999	999	999	999	999	999
2	1	0	308	3	3	1	3	1	1	3	1	3	1	999	999	999	999	999	999	999	999	999	999	2.0		2.5		1.4166666666666667		2	3	3	1	3	3	1	4	2	3	999	999	999	999	999	999	999	999	999	999
2	1	0	309	1	2	3	2	4	2	2	4	2	4	999	999	999	999	999	999	999	999	999	999	2.6		3.4		2.5		3	3	4	2	4	4	2	4	4	4	999	999	999	999	999	999	999	999	999	999
2	1	0	310	2	2	3	3	4	1	2	4	2	4	999	999	999	999	999	999	999	999	999	999	2.7		2.7		1.3333333333333333		4	4	3	1	3	2	1	4	1	4	999	999	999	999	999	999	999	999	999	999
2	1	0	311	3	3	3	2	4	2	2	4	2	4	999	999	999	999	999	999	999	999	999	999	2.9		2.4		1.9166666666666667		1	3	3	2	4	1	1	4	1	4	999	999	999	999	999	999	999	999	999	999
2	1	0	312	3	3	3	2	3	3	3	3	3	3	999	999	999	999	999	999	999	999	999	999	2.9		2.2		1.4166666666666667		2	2	3	1	3	2	1	3	2	3	999	999	999	999	999	999	999	999	999	999
2	1	0	313	3	2	2	2	4	3	2	4	2	4	999	999	999	999	999	999	999	999	999	999	2.8		2.3		2.25		2	2	3	1	3	2	1	3	3	3	999	999	999	999	999	999	999	999	999	999
1	0	0	314	2	2	3	2	4	1	2	4	2	4	999	999	999	999	999	999	999	999	999	999	2.6		2.2		2.3333333333333335		2	2	1	1	3	3	1	4	2	3	999	999	999	999	999	999	999	999	999	999
1	0	0	315	2	2	3	2	4	1	2	4	2	4	999	999	999	999	999	999	999	999	999	999	2.6		2.5		2.6666666666666665		2	3	3	3	2	1	1	3	3	4	999	999	999	999	999	999	999	999	999	999
1	0	0	316	1	2	2	2	3	2	2	2	2	4	999	999	999	999	999	999	999	999	999	999	2.2		1.9		1.8333333333333333		1	2	2	1	3	2	1	4	1	2	999	999	999	999	999	999	999	999	999	999
1	0	0	317	2	2	3	2	3	1	2	2	1	3	999	999	999	999	999	999	999	999	999	999	2.1		2.1		1.5		2	1	3	1	3	3	1	3	2	2	999	999	999	999	999	999	999	999	999	999
1	0	0	318	2	2	3	3	4	2	3	4	2	4	999	999	999	999	999	999	999	999	999	999	2.9		1.8		2.6666666666666665		2	2	2	1	2	1	1	2	1	4	999	999	999	999	999	999	999	999	999	999
3	0	1	319	1	2	2	2	3	2	2	2	3	3	999	999	999	999	999	999	999	999	999	999	2.2		2.8		1.8333333333333333		2	2	3	3	4	3	2	4	2	3	999	999	999	999	999	999	999	999	999	999
3	0	1	320	3	2	2	3	4	2	3	4	2	4	999	999	999	999	999	999	999	999	999	999	2.9		2.6		2.0833333333333335		3	2	2	2	3	2	3	4	1	4	999	999	999	999	999	999	999	999	999	999
3	0	1	321	3	3	3	3	4	3	3	4	2	4	999	999	999	999	999	999	999	999	999	999	3.2		2.1		2.5833333333333335		2	2	2	1	3	2	2	3	1	3	999	999	999	999	999	999	999	999	999	999
3	0	1	322	3	2	3	2	4	2	3	4	2	4	999	999	999	999	999	999	999	999	999	999	2.9		1.9		2.1666666666666665		1	1	2	2	3	1	2	3	1	3	999	999	999	999	999	999	999	999	999	999
3	0	1	323	3	2	2	3	4	2	3	3	2	2	999	999	999	999	999	999	999	999	999	999	2.6		2.0		2.5833333333333335		2	1	2	2	3	2	2	3	2	1	999	999	999	999	999	999	999	999	999	999
3	0	1	324	2	3	3	3	3	2	3	3	2	3	2	3	2	2	4	2	2	4	2	4	2.7	2.7	2.5	2.1	1.4166666666666667	1.4166666666666667	1	3	3	3	3	2	3	2	1	4	1	3	3	1	3	2	1	2	1	4
2	1	0	325	2	3	3	3	2	1	2	4	1	1	2	3	3	3	2	1	2	4	1	1	2.2	2.2	2.3	2.5	2.75	2.8333333333333335	1	2	3	2	3	2	1	2	3	4	2	2	3	2	3	2	1	3	3	4
1	0	0	326	1	1	3	3	3	3	3	3	1	2	2	2	3	3	3	3	3	3	1	2	2.3	2.5	2.1	2.3	1.9166666666666667	1.75	1	2	3	1	4	2	1	3	1	3	2	2	2	1	4	2	1	4	1	4
3	0	1	327	1	3	3	2	4	2	3	4	1	2	1	3	2	2	4	2	3	4	1	2	2.5	2.4	1.9	2.0	2.5	2.6666666666666665	1	3	2	1	4	1	1	4	1	1	2	3	2	1	4	1	1	4	1	1
1	0	0	328	2	2	2	4	4	1	4	4	1	2	2	2	2	4	4	1	4	4	1	2	2.6	2.6	2.3	2.3	1.8333333333333333	1.8333333333333333	1	2	1	3	4	1	1	4	3	3	1	2	1	3	4	1	1	4	3	3
1	0	0	329	1	2	3	1	3	4	1	3	4	1	999	999	999	999	999	999	999	999	999	999	2.3		2.2		2.3333333333333335		1	1	3	2	4	2	1	4	1	3	999	999	999	999	999	999	999	999	999	999
3	0	1	330	1	1	3	2	3	1	2	3	1	3	1	1	3	2	3	1	2	3	1	3	2.0	2.0	1.9	2.2	2.4166666666666665	2.3333333333333335	2	2	2	2	2	1	2	4	1	1	2	2	2	1	4	2	1	4	1	3
2	1	0	331	2	4	4	3	4	3	3	4	3	4	2	4	4	3	4	3	3	4	3	4	3.4	3.4	2.1	2.1	2.0	2.0	1	2	2	1	4	2	1	4	1	3	1	2	2	1	4	2	1	4	1	3
2	1	0	332	2	1	3	1	4	2	3	3	2	2	2	1	3	1	4	2	3	3	2	2	2.3	2.3	1.8	2.0	2.0	1.6666666666666667	1	1	2	1	3	3	1	3	1	2	1	1	2	1	4	3	1	4	1	2
2	1	0	333	1	2	3	2	3	3	2	4	1	4	1	2	3	2	3	3	2	3	1	4	2.5	2.4	2.2	2.1	2.25	2.25	2	2	3	1	4	2	1	3	1	3	2	2	2	1	4	2	1	3	1	3
1	0	0	334	3	1	3	2	4	2	2	3	1	1	3	1	3	2	4	2	2	3	1	1	2.2	2.2	2.3	2.3	2.3333333333333335	2.25	2	3	2	1	4	2	1	4	1	3	2	3	2	1	4	2	1	4	1	3
1	0	0	335	3	1	1	3	4	2	2	4	1	1	3	1	1	3	4	2	2	4	1	1	2.2	2.2	2.0	1.9	2.4166666666666665	2.5	2	1	1	2	4	2	2	4	1	1	2	1	1	2	2	1	2	4	2	2
3	0	1	336	2	4	3	4	4	3	2	4	3	4	2	3	3	3	4	3	2	4	3	4	3.3	3.1	2.1	2.1	2.3333333333333335	2.3333333333333335	2	2	3	1	3	2	1	3	1	3	2	2	3	1	3	2	1	3	1	3
3	0	1	337	2	3	2	1	3	2	1	3	1	3	2	3	2	1	3	2	1	3	1	3	2.1	2.1	2.3	2.3	2.4166666666666665	2.5	1	3	3	2	3	2	1	4	1	3	1	3	3	2	3	2	1	4	1	3
2	1	0	338	1	2	2	1	2	1	1	2	1	4	1	2	2	1	2	1	1	2	1	4	1.7	1.7	2.1	2.2	2.1666666666666665	2.1666666666666665	1	2	3	1	3	1	1	4	1	4	2	2	3	1	3	1	1	4	1	4
3	0	1	339	2	3	1	2	3	3	3	3	3	1	4	4	4	4	4	4	4	4	4	1	2.4	3.7	3.4	3.5	3.4166666666666665	3.0833333333333335	4	4	1	4	4	4	4	4	4	1	4	4	4	4	4	4	2	4	4	1
1	0	0	340	1	4	4	3	2	3	1	4	4	1	1	4	4	2	3	3	1	4	2	1	2.7	2.5	1.8	1.7	1.5833333333333333	2.3333333333333335	1	1	1	1	1	2	3	4	2	2	1	1	1	1	4	2	1	4	1	1
2	1	0	341	4	4	4	4	4	4	4	4	4	4	1	3	4	4	4	4	4	4	4	4	4.0	3.6	3.4	3.9	2.9166666666666665	3.1666666666666665	4	4	1	4	4	4	1	4	4	4	4	3	4	4	4	4	4	4	4	4
2	1	0	342	1	1	1	1	1	4	1	1	4	1	4	4	4	4	4	4	4	4	4	4	1.6	4.0	2.8	3.8	3.0833333333333335	3.1666666666666665	1	3	2	2	4	3	4	4	4	1	4	4	4	4	4	4	4	4	2	4
3	0	1	343	3	4	4	4	4	4	4	4	1	4	1	4	2	3	4	2	3	4	2	4	3.6	2.9	3.0	2.4	3.5	2.5833333333333335	1	4	4	2	4	4	1	4	2	4	1	2	2	3	4	2	3	4	2	1
2	1	0	344	1	1	4	4	4	4	1	4	4	1	1	1	4	4	4	4	2	4	2	1	2.8	2.7	2.4	2.8	2.0833333333333335	2.6666666666666665	3	4	1	4	4	1	1	4	1	1	4	4	1	4	4	3	2	4	1	1
1	0	0	345	1	2	2	1	3	1	2	3	1	2	1	1	2	1	3	2	2	3	1	1	1.8	1.7	2.7	2.4	2.6666666666666665	2.5833333333333335	1	2	2	3	4	4	3	4	3	1	1	2	2	3	4	2	3	4	2	1
1	0	0	346	3	3	3	4	4	4	3	4	2	1	2	2	3	3	2	3	3	3	3	1	3.1	2.5	2.8	3.4	3.1666666666666665	3.5	2	3	4	4	4	1	4	4	1	1	4	4	4	4	4	1	4	4	1	4
3	0	1	347	1	2	4	3	4	4	2	1	2	1	2	2	2	4	4	4	2	2	1	1	2.4	2.4	2.9	2.5	2.3333333333333335	2.0833333333333335	2	4	3	1	4	1	3	4	3	4	1	4	2	3	4	1	1	4	1	4
3	0	1	348	4	1	1	2	4	2	1	1	2	1	4	2	1	3	4	2	2	3	2	1	1.9	2.4	2.3	2.9	2.9166666666666665	3.0833333333333335	2	4	1	2	4	2	1	4	2	1	3	4	1	3	4	4	1	4	4	1
2	1	0	349	3	3	3	3	3	3	3	3	3	1	999	999	999	999	999	999	999	999	999	999	2.8		2.2		1.75		2	2	1	1	4	4	2	4	1	1	999	999	999	999	999	999	999	999	999	999
1	0	0	350	2	3	3	1	4	3	1	4	3	4	3	3	3	2	4	4	3	4	2	3	2.8	3.1	3.0	3.1	1.25	1.4166666666666667	2	4	4	1	4	4	1	3	3	4	3	3	4	2	4	3	1	3	4	4
2	1	0	351	3	3	4	4	4	4	4	4	4	1	3	4	4	4	4	4	4	4	4	1	3.5	3.6	2.3	2.3	3.25	1.8333333333333333	3	4	1	1	4	2	1	4	2	1	2	4	3	2	4	1	1	4	1	1
1	0	0	352	2	2	4	3	4	3	3	4	3	3	2	3	3	2	4	3	2	3	4	3	3.1	2.9	2.4	2.7	1.75	2.0	1	3	4	2	3	1	1	3	2	4	3	3	3	2	3	4	1	2	3	3
3	0	1	353	2	2	1	4	4	1	1	4	1	1	1	2	1	1	4	1	1	4	1	1	2.1	1.7	2.4	2.3	2.25	2.0833333333333335	2	2	1	4	4	4	1	4	1	1	2	3	1	4	4	2	1	4	1	1
3	0	1	354	1	2	3	2	1	3	1	1	1	1	1	1	4	4	4	1	1	4	1	4	1.6	2.5	2.8	1.7	2.9166666666666665	1.8333333333333333	2	3	3	3	4	2	2	4	2	3	2	3	1	1	1	1	1	1	3	3
2	1	0	355	3	2	2	3	2	2	3	2	3	3	1	1	2	2	3	2	1	3	1	3	2.5	1.9	1.8	1.2	2.4166666666666665	2.8333333333333335	1	1	2	2	3	1	1	3	1	3	1	1	1	1	1	1	1	1	2	2
2	1	0	356	2	2	2	2	3	2	3	2	3	2	2	1	4	2	3	1	1	4	1	1	2.3	2.0	1.8	1.2	2.4166666666666665	2.6666666666666665	2	2	1	1	3	1	1	3	1	3	2	2	1	1	1	1	1	1	1	1
1	0	0	357	3	2	2	3	3	2	2	2	3	3	3	2	2	2	2	2	2	2	2	2	2.5	2.1	1.7	1.2	2.8333333333333335	2.1666666666666665	1	2	2	1	2	1	1	2	2	3	1	2	1	1	1	1	1	1	2	1
3	0	1	358	3	3	2	4	3	2	4	2	4	4	1	2	2	2	2	2	2	2	2	2	3.1	1.9	2.4	1.4	2.5833333333333335	2.75	2	2	2	2	3	2	2	4	2	3	2	2	1	1	1	1	1	1	2	2
2	1	0	359	3	3	2	3	2	1	3	2	4	4	2	2	2	2	2	2	2	2	2	2	2.7	2.0	1.7	1.3	2.25	2.25	2	2	1	2	2	1	1	2	1	3	2	2	1	1	1	1	1	1	1	2
3	0	1	360	2	3	3	3	3	2	3	3	2	2	3	1	1	1	1	2	1	2	2	2	2.6	1.6	2.1	1.5	2.6666666666666665	2.3333333333333335	2	2	3	2	2	2	2	2	2	2	2	2	1	1	1	1	1	1	3	2
1	0	0	361	2	3	3	3	2	2	3	2	2	2	4	1	1	1	1	1	1	1	1	1	2.4	1.3	2.5	1.6	2.5	2.5	2	2	3	3	3	2	2	3	2	3	2	2	1	1	1	1	1	1	3	3
1	0	0	362	2	3	3	3	2	3	3	2	2	1	3	1	1	1	1	1	1	1	1	1	2.4	1.2	2.0	2.2	2.5	2.5	3	3	2	2	2	1	2	2	1	2	3	3	2	2	2	2	2	2	2	2
2	1	0	363	3	2	3	4	2	2	3	2	3	1	3	1	1	1	1	1	1	1	1	1	2.5	1.2	2.2	1.5	2.8333333333333335	2.8333333333333335	2	2	2	3	3	2	2	3	1	2	2	2	1	1	1	1	1	1	2	3
3	0	1	364	2	3	2	3	3	3	2	2	2	1	3	1	1	1	1	1	1	1	1	1	2.3	1.2	2.3	1.5	3.0	2.5	2	3	2	2	2	3	2	2	3	2	2	3	1	1	1	1	1	1	2	2
1	0	0	365	3	2	3	3	2	2	2	2	3	1	3	2	2	3	2	3	3	3	2	3	2.3	2.6	2.2	1.5	3.0	2.3333333333333335	2	2	3	2	2	2	2	2	2	3	2	2	1	1	1	1	1	1	3	2
2	1	0	366	2	3	3	3	2	3	3	2	2	1	2	1	1	1	1	1	1	1	1	1	2.4	1.1	2.0	2.0	3.25	2.3333333333333335	2	2	2	2	3	2	2	2	1	2	2	2	2	2	2	2	2	2	2	2
3	0	1	367	2	3	2	2	2	3	2	2	3	1	2	1	2	3	2	3	3	3	3	3	2.2	2.5	2.2	1.6	3.0	2.8333333333333335	3	3	2	2	2	2	2	3	1	2	3	3	1	1	1	1	1	1	2	2
1	0	0	368	1	3	2	3	1	1	3	1	2	1	2	2	2	2	2	2	2	2	2	2	1.8	2.0	1.8	1.9	3.0833333333333335	3.1666666666666665	2	2	2	1	2	1	1	2	2	3	2	2	2	2	2	2	2	2	2	1
2	1	0	369	999	999	999	999	999	999	999	999	999	999	999	999	999	999	999	999	999	999	999	999			2.8	2.4	2.9166666666666665	2.5833333333333335	1	3	3	4	4	3	1	4	4	1	2	3	4	1	1	2	1	4	2	4
1	0	0	370	3	3	3	3	3	4	4	4	4	2	3	3	3	4	4	3	4	3	4	999	3.3		1.8	2.8	3.3333333333333335	2.9166666666666665	2	3	1	1	1	2	1	4	2	1	2	3	4	2	2	4	2	2	3	4
1	0	0	371	1	2	1	3	2	2	3	2	2	2	999	999	999	999	999	999	999	999	999	999	2.0		2.6		2.8333333333333335		3	3	4	2	4	2	1	4	2	1	999	999	999	999	999	999	999	999	999	999
2	1	0	372	2	2	3	3	4	4	4	4	3	3	3	3	2	4	2	3	4	3	2	999	3.2		2.3	2.3	3.0	2.4166666666666665	3	1	1	1	4	3	3	4	2	1	3	1	1	1	4	3	3	4	2	1
1	0	0	373	3	3	2	3	3	2	2	3	2	1	999	999	999	999	999	999	999	999	999	999	2.4		2.2		2.8333333333333335		2	1	2	3	3	2	3	3	2	1	999	999	999	999	999	999	999	999	999	999
3	0	1	374	1	3	3	3	3	4	2	4	1	1	1	2	3	3	4	2	2	1	1	1	2.5	2.0	2.3	2.8	2.8333333333333335	3.3333333333333335	1	4	1	1	4	4	1	4	2	1	2	4	2	2	4	2	2	4	2	4
1	0	0	375	3	3	2	4	4	4	4	4	4	1	999	999	999	999	999	999	999	999	999	999	3.3		2.1		3.25		2	3	2	1	3	2	1	4	2	1	999	999	999	999	999	999	999	999	999	999
2	1	0	376	2	3	3	2	4	2	2	4	2	3	999	999	999	999	999	999	999	999	999	999	2.7		3.1	2.6	3.0	3.0	2	4	4	2	4	3	2	4	2	4	2	2	3	2	2	2	2	4	3	4
2	1	0	377	1	4	4	4	4	3	1	4	2	1	999	999	999	999	999	999	999	999	999	999	2.8		2.7	3.0	3.1666666666666665	3.0833333333333335	2	4	3	3	4	2	1	4	3	1	2	3	3	2	4	2	3	4	3	4
3	0	1	378	3	1	1	4	4	4	3	4	1	1	2	2	3	3	4	4	2	4	2	2	2.6	2.8	2.2	2.7	2.1666666666666665	2.4166666666666665	2	1	1	3	4	4	1	4	1	1	3	2	2	3	4	4	2	4	2	1
3	0	1	379	3	3	3	2	4	3	2	4	1	1	3	3	4	3	4	2	4	2	2	2	2.6	2.9	2.2	3.2	2.1666666666666665	2.0	2	1	1	3	4	4	1	4	1	1	4	4	4	2	4	3	2	4	1	4
1	0	0	380	1	2	4	3	4	4	3	3	1	999	1	1	3	2	4	4	2	4	1	4		2.6	2.3	2.2	1.4166666666666667	1.5833333333333333	2	1	1	2	4	3	1	4	2	3	2	1	2	2	3	3	1	4	1	3
3	0	1	381	3	3	3	2	4	3	2	4	4	4	4	3	3	3	4	3	2	4	1	4	3.2	3.1	2.5	3.1	1.3333333333333333	2.0833333333333335	2	2	2	1	4	4	1	3	3	3	3	3	2	2	4	4	2	4	3	4
1	0	0	382	2	2	3	1	4	3	1	4	1	1	2	1	1	4	2	1	4	1	1	1	2.2	1.8	2.3	2.2	1.9166666666666667	2.1666666666666665	1	3	4	2	4	2	1	4	1	1	2	2	3	2	4	2	1	4	1	1
1	0	0	383	2	2	3	1	4	3	1	4	1	1	2	1	1	4	2	1	4	1	1	1	2.2	1.8	2.1	2.5	2.3333333333333335	2.25	1	2	4	3	3	2	1	3	1	1	2	2	4	3	4	3	1	4	1	1
3	0	1	384	1	2	3	1	4	2	2	3	3	3	3	3	3	2	4	3	3	4	3	4	2.4	3.2	2.2	3.0	2.0	2.4166666666666665	1	2	1	3	4	2	1	4	1	3	3	3	2	3	4	3	2	4	2	4
2	1	0	385	2	1	2	2	3	3	2	3	2	2	2	1	3	1	4	3	2	4	2	4	2.2	2.6	1.8	3.0	2.25	2.5	2	1	1	1	4	2	1	4	1	1	3	2	3	4	4	3	2	4	2	3
2	1	0	386	2	1	4	2	4	2	1	4	1	4	2	1	4	2	4	2	1	4	1	4	2.5	2.5	2.3	2.9	2.3333333333333335	2.0833333333333335	1	2	4	3	3	1	1	3	1	4	2	2	3	3	4	3	2	4	2	4
2	1	0	387	2	2	3	1	4	3	1	4	1	4	2	2	2	1	4	3	1	3	3	4	2.5	2.5	2.4	3.2	2.1666666666666665	2.4166666666666665	1	1	4	2	3	3	1	3	2	4	3	2	4	3	4	4	2	4	2	4
1	0	0	388	2	2	3	1	4	3	1	4	1	1	2	1	1	4	2	1	4	1	1	1	2.2	1.8	2.0	2.5	2.3333333333333335	2.25	1	1	3	1	3	2	1	4	1	3	2	2	4	3	4	3	1	4	1	1
1	0	0	389	2	1	3	1	3	2	2	3	1	3	2	1	3	1	4	2	1	4	2	4	2.1	2.4	1.9	2.5	2.25	1.75	3	2	1	2	3	1	1	4	1	1	2	1	3	3	4	2	1	4	1	4
3	0	1	390	2	2	3	2	4	2	1	4	1	2	2	3	2	2	3	3	2	3	3	3	2.3	2.6	2.3	2.2	1.8333333333333333	1.75	2	2	2	3	3	2	2	4	2	1	2	2	2	3	3	3	3	2	1	1
3	0	1	391	2	1	3	2	3	2	1	3	1	1	4	3	3	4	4	4	3	4	3	4	1.9	3.6	1.7	3.4	1.8333333333333333	3.25	1	1	1	2	3	2	1	3	2	1	3	3	2	4	4	4	4	3	3	4
2	1	0	392	1	1	2	1	3	3	1	4	1	1	2	1	2	2	4	3	1	4	1	2	1.8	2.2	2.0	2.3	1.6666666666666667	2.3333333333333335	1	2	4	1	4	2	1	3	1	1	3	2	3	2	4	3	1	3	1	1
2	1	0	393	2	3	4	3	4	4	1	4	4	4	2	3	4	3	4	4	1	4	1	4	3.3	3.0	2.3	2.5	1.5833333333333333	2.0	1	2	4	2	4	3	1	4	1	1	2	2	4	2	4	3	1	4	2	1
1	0	0	394	1	1	2	1	1	1	1	1	1	1	2	2	3	1	1	2	1	1	2	1	1.1	1.6	2.8	2.4	3.3333333333333335	3.3333333333333335	2	3	4	4	4	1	4	4	1	1	2	2	3	4	4	2	1	4	1	1
1	0	0	395	1	2	1	2	1	2	1	1	2	1	1	1	2	2	1	2	1	2	1	1	1.4	1.4	2.5	2.8	3.0833333333333335	2.6666666666666665	2	2	1	1	4	4	1	4	2	4	2	2	3	1	4	4	1	4	3	4
3	0	1	396	2	3	2	3	1	1	3	2	2	3	4	4	4	4	4	1	1	1	1	1	2.2	2.5	2.9	2.9	1.9166666666666667	1.3333333333333333	4	3	4	1	4	3	1	4	1	4	4	4	3	3	4	1	1	4	1	4
3	0	1	397	2	3	3	2	4	3	2	4	3	2	2	3	4	3	4	4	1	4	2	4	2.8	3.1	2.6	3.2	2.1666666666666665	2.4166666666666665	3	3	4	1	3	2	1	4	1	4	3	4	4	2	4	4	1	4	2	4
1	0	0	398	3	1	2	1	4	4	1	4	1	4	2	2	4	1	4	3	1	4	2	4	2.5	2.7	2.6	3.4	3.1666666666666665	2.8333333333333335	3	3	4	2	4	3	1	4	1	1	3	3	4	4	4	2	4	4	2	4
2	1	0	399	1	1	2	1	2	1	1	3	1	1	2	2	4	2	4	2	1	4	1	4	1.4	2.6	2.0	2.4	2.5833333333333335	2.6666666666666665	1	2	4	1	4	1	1	4	1	1	2	1	4	2	4	2	1	4	1	3
3	0	1	400	2	3	4	1	4	1	1	4	1	4	2	2	3	1	4	3	1	4	1	4	2.5	2.5	3.0	3.4	2.3333333333333335	2.4166666666666665	2	2	4	1	4	4	1	4	4	4	4	4	4	1	4	4	1	4	4	4
1	0	0	401	3	3	1	4	4	3	1	4	1	1	1	1	4	1	4	4	1	4	4	4	2.5	2.8	2.5	2.9	2.8333333333333335	2.5833333333333335	1	2	2	3	4	2	1	4	2	4	1	1	4	4	4	4	1	4	2	4
3	0	1	402	4	3	3	4	3	4	4	3	4	4	3	3	3	3	3	2	3	4	2	1	3.6	2.7	2.4	2.7	3.0	2.6666666666666665	2	2	3	2	3	2	1	4	1	4	2	2	3	2	2	3	2	4	3	4
2	1	0	403	4	4	3	4	4	2	4	4	1	1	3	4	4	3	4	3	3	4	3	1	3.1	3.2	2.9	2.9	1.75	1.9166666666666667	1	4	4	3	4	4	2	4	2	1	1	4	4	3	4	4	2	4	2	1
2	1	0	404	3	3	3	3	3	3	3	2	2	1	3	2	3	2	4	2	2	4	2	2	2.6	2.6	1.7	2.0	2.3333333333333335	2.25	1	1	2	1	3	2	1	3	2	1	2	2	2	2	3	2	1	3	2	1
1	0	0	405	4	4	3	4	4	2	4	4	1	1	3	3	3	1	4	2	1	4	1	1	3.1	2.3	2.6	2.3	1.6666666666666667	1.5	1	2	3	2	4	4	1	4	4	1	2	3	3	1	4	2	1	4	2	1
3	0	1	406	3	2	3	4	4	4	4	4	4	1	3	3	4	4	4	3	4	4	4	1	3.3	3.4	2.2	2.5	1.75	2.4166666666666665	1	4	4	1	4	1	1	4	1	1	2	3	4	2	4	2	2	4	1	1
2	1	0	407	2	3	2	4	3	2	4	3	1	1	3	3	3	2	4	3	2	4	3	1	2.5	2.8	2.6	2.8	1.9166666666666667	1.9166666666666667	3	3	3	4	2	4	1	4	1	1	3	3	3	4	2	4	2	4	2	1
3	0	1	408	3	2	3	2	4	3	2	4	2	2	3	3	3	3	4	3	3	4	3	3	2.7	3.2	1.7	2.5	1.75	2.0	1	2	3	1	3	1	1	3	1	1	2	3	3	2	3	2	2	4	2	2
1	0	0	409	4	4	2	4	4	3	4	4	2	1	3	4	4	2	4	4	2	4	4	2	3.2	3.3	3.0	3.0	2.0	1.9166666666666667	1	4	4	1	4	4	3	4	4	1	1	4	4	1	4	4	3	4	4	1
1	0	0	410	2	3	2	3	3	2	3	3	3	1	2	2	3	2	3	3	2	4	3	3	2.5	2.7	2.4	2.4	3.5	2.6666666666666665	2	2	4	3	3	2	3	1	2	2	2	2	4	3	3	2	3	1	2	2
2	1	0	411	2	3	3	3	2	3	3	3	2	1	2	2	3	3	4	2	3	4	2	2	2.5	2.7	2.4	3.4	2.0833333333333335	2.5	3	2	3	2	3	3	1	3	3	1	3	3	4	3	4	4	2	4	4	3
3	0	1	412	2	3	3	2	3	3	2	3	3	1	3	3	4	2	4	3	3	4	3	2	2.5	3.1	2.1	2.4	1.9166666666666667	2.0833333333333335	1	2	2	2	4	3	1	4	1	1	2	2	2	2	4	3	2	4	2	1
1	0	0	413	3	3	2	4	2	2	3	1	3	1	1	3	3	2	4	2	1	4	1	4	2.4	2.5	2.4	2.4	2.8333333333333335	2.6666666666666665	2	1	4	3	4	2	2	4	1	1	2	1	4	3	4	2	2	4	1	1
2	1	0	414	3	3	2	3	3	2	3	2	1	1	3	3	3	2	4	3	2	3	3	2	2.3	2.8	2.0	2.6	2.1666666666666665	2.3333333333333335	2	2	1	3	3	2	1	3	2	1	2	2	3	3	4	2	2	4	2	2
3	0	1	415	2	3	3	3	4	3	1	4	3	3	3	3	4	3	4	3	3	4	3	3	2.9	3.3	2.9	3.2	2.5833333333333335	2.5833333333333335	2	3	4	2	4	4	1	4	4	1	2	3	4	3	4	4	2	4	4	2
1	0	0	416	3	3	1	3	3	1	3	3	2	1	2	3	3	2	4	3	1	3	3	2	2.3	2.6	2.1	2.3	2.1666666666666665	2.1666666666666665	2	2	3	1	3	2	2	3	2	1	2	2	4	2	3	2	2	4	1	1
3	0	1	417	2	1	3	2	4	3	1	4	2	4	2	2	3	2	4	3	1	4	2	4	2.6	2.7	2.7	1.7	2.3333333333333335	1.8333333333333333	2	3	3	2	4	2	1	4	2	4	2	3	1	1	1	1	1	1	3	3
3	0	1	418	2	2	3	2	3	3	1	3	2	3	2	2	4	3	4	3	2	4	2	3	2.4	2.9	2.7	1.2	2.1666666666666665	2.8333333333333335	2	2	3	2	4	3	1	4	2	4	1	1	1	1	1	1	1	1	2	2
2	1	0	419	2	2	3	2	4	2	1	4	2	4	999	999	999	999	999	999	999	999	999	999	2.6		2.5	1.2	2.1666666666666665	2.6666666666666665	2	2	3	1	4	2	1	4	2	4	2	2	1	1	1	1	1	1	1	1
2	1	0	420	2	2	3	2	4	2	2	4	2	4	999	999	999	999	999	999	999	999	999	999	2.7		3.0	1.2	2.8333333333333335	2.1666666666666665	2	3	4	2	4	3	1	4	3	4	1	2	1	1	1	1	1	1	2	1
1	0	0	421	1	1	3	1	1	1	1	1	1	1	2	2	4	1	3	2	1	2	1	2	1.2	2.0	2.6	1.4	2.25	2.75	2	3	3	1	4	2	1	4	2	4	2	2	1	1	1	1	1	1	2	2
2	1	0	422	2	1	2	2	3	2	1	3	1	3	2	2	3	3	3	2	2	3	2	3	2.0	2.5	2.9	1.3	2.9166666666666665	2.25	2	3	3	2	4	3	2	4	2	4	2	2	1	1	1	1	1	1	1	2
1	0	0	423	2	2	1	4	1	4	4	2	4	1	2	2	2	4	2	4	4	2	4	1	2.5	2.7	2.7	1.5	3.0833333333333335	2.3333333333333335	2	3	3	2	3	2	2	4	2	4	2	2	1	1	1	1	1	1	3	2
2	1	0	424	2	2	3	3	3	2	2	3	2	3	3	3	3	3	3	3	2	3	2	3	2.5	2.8	2.5	1.6	2.75	2.5	2	2	3	1	4	2	1	4	2	4	2	2	1	1	1	1	1	1	3	3
1	0	0	425	2	2	3	3	3	3	3	2	2	3	2	2	3	3	4	3	3	2	2	3	2.6	2.7	2.6	2.2	2.75	2.5	2	2	3	2	4	2	1	4	2	4	3	3	2	2	2	2	2	2	2	2
3	0	1	426	2	2	3	2	3	3	2	3	2	1	2	1	3	1	4	2	1	4	2	1	2.3	2.1	2.0	3.5	2.0833333333333335	3.0833333333333335	1	2	3	2	4	1	1	4	1	1	4	4	4	4	4	4	2	4	4	1
1	0	0	427	2	1	2	2	3	3	3	2	1	1	2	1	3	2	4	3	2	4	2	1	2.0	2.4	3.2	1.7	2.8333333333333335	2.3333333333333335	4	3	3	3	4	4	4	4	2	1	1	1	1	1	4	2	1	4	1	1
3	0	1	428	1	2	3	2	3	4	2	3	1	3	2	1	3	2	4	2	2	4	2	1	2.4	2.3	1.5	3.9	2.0	3.1666666666666665	1	2	2	1	2	1	1	3	1	1	4	3	4	4	4	4	4	4	4	4
2	1	0	429	2	1	3	3	4	1	1	4	1	1	3	3	4	2	4	3	2	3	2	1	2.1	2.7	2.3	3.8	2.75	3.1666666666666665	1	2	4	2	3	2	1	4	1	3	4	4	4	4	4	4	4	4	2	4
2	1	0	430	2	1	2	3	2	2	3	1	2	1	999	999	999	999	999	999	999	999	999	999	1.9		2.7	2.4	3.5	2.5833333333333335	2	1	4	3	4	3	3	4	2	1	1	2	2	3	4	2	3	4	2	1
3	0	1	431	2	1	2	3	3	3	2	4	3	1	2	2	3	3	4	3	3	1	2	1	2.4	2.4	3.2	2.8	2.8333333333333335	2.6666666666666665	4	3	3	3	4	4	4	4	2	1	4	4	1	4	4	3	2	4	1	1
2	1	0	432	2	1	3	2	2	3	1	3	1	1	1	1	3	1	3	2	1	3	2	1	1.9	1.8	2.2	2.4	2.25	2.5833333333333335	1	2	3	2	3	3	1	4	2	1	1	2	2	3	4	2	3	4	2	1
1	0	0	433	3	3	2	3	1	2	3	1	2	1	3	3	3	2	3	3	3	2	2	1	2.1	2.5	2.2	3.4	3.0833333333333335	3.5	3	2	3	1	4	1	2	4	1	1	4	4	4	4	4	1	4	4	1	4
3	0	1	434	2	1	2	3	4	3	3	2	2	1	1	1	3	3	4	2	1	3	2	1	2.3	2.1	2.2	2.5	2.8333333333333335	2.0833333333333335	1	1	2	2	4	3	2	4	2	1	1	4	2	3	4	1	1	4	1	4
1	0	0	435	3	4	4	1	4	4	1	4	4	1	3	4	4	1	4	4	2	4	4	1	3.0	3.1	3.3	3.0	1.9166666666666667	1.5833333333333333	3	4	1	4	4	4	4	4	4	1	3	4	3	1	4	4	2	4	4	1
1	0	0	436	2	3	4	3	4	3	3	4	3	2	2	3	4	3	4	3	3	4	3	2	3.1	3.1	2.3	2.4	2.8333333333333335	2.75	2	2	3	2	4	2	1	4	2	1	2	2	3	2	4	2	2	4	2	1
3	0	1	437	1	1	1	2	1	1	1	1	1	1	1	1	1	3	1	2	1	1	1	1	1.1	1.3	2.5	2.5	2.0833333333333335	2.0833333333333335	4	4	1	1	2	4	1	4	2	2	4	4	1	1	2	4	1	4	2	2
1	0	0	438	1	4	3	3	3	3	2	3	2	2	999	999	999	999	999	999	999	999	999	999	2.6		1.9		2.0833333333333335		1	2	2	2	4	1	1	4	1	1	999	999	999	999	999	999	999	999	999	999
1	0	0	439	3	3	2	1	4	2	1	2	2	1	3	3	2	1	4	2	1	2	2	1	2.1	2.1	2.5	2.4	2.0833333333333335	2.0833333333333335	2	3	3	1	4	3	1	4	3	1	2	3	3	1	4	3	1	3	3	1
2	1	0	440	4	4	3	2	4	2	2	4	2	2	4	4	3	2	4	2	2	4	2	2	2.9	2.9	2.4	2.4	2.8333333333333335	2.8333333333333335	2	3	3	1	4	2	1	4	3	1	2	3	3	2	3	2	1	4	3	1
1	0	0	441	1	3	3	3	4	3	1	1	2	1	1	3	3	3	4	3	1	1	2	1	2.2	2.2	2.5	2.3	3.25	3.25	2	2	3	1	4	3	2	4	2	2	2	2	3	1	3	3	1	4	2	2
3	0	1	442	4	1	2	3	4	3	1	4	3	1	4	1	2	3	4	3	1	4	3	1	2.6	2.6	2.7	2.4	1.9166666666666667	2.0	2	2	4	2	4	2	1	4	2	4	2	2	3	1	3	2	1	4	2	4
3	0	1	443	4	1	3	3	4	3	1	4	2	1	4	2	3	3	4	3	1	4	2	1	2.6	2.7	2.2	2.2	3.3333333333333335	3.5833333333333335	2	1	3	2	3	2	2	4	2	1	2	1	3	2	3	2	2	4	2	1
3	0	1	444	3	3	3	3	4	2	4	4	2	3	999	999	999	999	999	999	999	999	999	999	3.1		3.1	2.7	2.5	1.8333333333333333	3	3	4	1	4	3	3	4	2	4	2	4	2	1	4	4	1	4	4	1
1	0	0	445	4	4	4	4	4	4	4	4	4	4	2	2	2	1	2	2	2	2	2	2	4.0	1.9	2.6	2.1	3.75	2.3333333333333335	1	3	4	1	4	3	1	4	1	4	2	2	3	1	3	2	1	3	1	3
2	1	0	446	3	3	3	3	3	3	3	3	3	3	1	1	3	1	3	1	1	3	1	1	3.0	1.6	2.9	2.4	2.1666666666666665	2.25	2	3	4	1	4	3	1	4	3	4	2	2	3	3	3	3	1	3	3	1
2	1	0	447	3	3	3	3	4	4	4	4	4	4	2	1	2	1	2	1	1	1	1	1	3.6	1.3	2.3	2.1	3.5	3.0	2	4	1	1	4	1	1	4	1	4	2	2	2	1	3	2	1	3	2	3
3	0	1	448	3	4	4	999	2	4	4	2	4	4	2	2	3	2	3	3	2	3	2	3		2.5	2.6	1.9	2.0833333333333335	2.1666666666666665	3	3	3	1	3	3	1	3	3	3	2	2	2	1	2	1	1	3	2	3
2	1	0	449	4	4	4	4	4	4	4	4	4	4	999	999	999	999	999	999	999	999	999	999	4.0		3.1		3.3333333333333335		1	4	4	1	4	4	1	4	4	4	999	999	999	999	999	999	999	999	999	999
1	0	0	450	3	3	3	3	4	3	3	3	3	3	999	999	999	999	999	999	999	999	999	999	3.1		2.8		3.6666666666666665		3	3	3	1	4	3	1	4	3	3	999	999	999	999	999	999	999	999	999	999
1	0	0	451	4	4	1	1	4	4	1	4	4	4	2	2	2	2	2	2	2	2	2	2	3.1	2.0	3.4	2.2	3.5	2.4166666666666665	4	4	4	1	4	4	1	4	4	4	2	2	2	2	2	2	2	3	2	3
3	0	1	452	4	4	4	4	4	4	3	4	4	4	2	2	2	2	3	2	2	3	2	3	3.9	2.3	2.6	2.0	2.3333333333333335	2.5	3	3	3	1	3	3	1	3	3	3	2	2	2	1	2	2	1	3	2	3
2	1	0	453	3	3	3	3	3	3	3	3	3	3	999	999	999	999	999	999	999	999	999	999	3.0		2.9		1.9166666666666667		4	4	1	1	4	2	1	4	4	4	999	999	999	999	999	999	999	999	999	999
1	0	0	454	3	4	3	3	4	2	2	4	3	3	999	999	999	999	999	999	999	999	999	999	3.1		2.4	2.4	2.0833333333333335	2.6666666666666665	1	3	1	2	4	3	1	4	1	4	2	2	2	2	3	3	1	4	2	3
2	1	0	455	3	3	3	3	3	3	3	3	3	3	999	999	999	999	999	999	999	999	999	999	3.0		2.8	2.5	2.8333333333333335	3.6666666666666665	4	3	3	3	3	3	1	4	1	3	2	2	2	2	4	1	2	4	2	4
2	1	0	456	3	3	3	3	3	3	3	3	3	3	999	999	999	999	999	999	999	999	999	999	3.0		2.9	1.5	2.0	2.8333333333333335	4	3	1	1	4	4	1	4	3	4	1	1	1	1	1	2	1	2	1	4
3	0	1	457	4	4	4	4	4	4	4	4	4	4	999	999	999	999	999	999	999	999	999	999	4.0		2.8	3.2	2.5	2.9166666666666665	2	2	4	2	4	3	1	4	2	4	3	3	3	2	4	3	3	4	3	4
1	0	0	458	2	1	1	1	2	1	1	2	1	1	999	999	999	999	999	999	999	999	999	999	1.3		2.3	2.4	1.5833333333333333	1.6666666666666667	1	2	3	1	2	4	1	4	4	1	1	3	3	1	3	2	1	4	2	4
3	0	1	459	3	3	3	3	3	3	3	3	3	3	999	999	999	999	999	999	999	999	999	999	3.0		2.8	2.3	2.0	3.25	1	1	4	1	4	4	1	4	4	4	2	2	3	1	4	2	1	2	4	2
3	0	1	460	3	3	3	3	3	3	3	3	3	3	999	999	999	999	999	999	999	999	999	999	3.0		2.9		2.5		3	3	4	1	4	2	3	3	3	3	999	999	999	999	999	999	999	999	999	999
3	0	1	461	4	4	4	4	4	4	4	4	4	4	999	999	999	999	999	999	999	999	999	999	4.0		3.4	2.4	3.75	2.75	4	4	4	1	4	4	1	4	4	4	2	3	3	2	4	2	1	4	2	1
2	1	0	462	1	2	3	2	4	1	1	2	1	1	1	2	3	2	4	2	1	3	1	1	1.8	2.0	2.0	2.9	2.9166666666666665	2.8333333333333335	1	2	3	1	4	2	1	4	1	1	3	4	3	4	4	3	4	2	1	1
1	0	0	463	2	3	3	2	4	3	3	3	3	1	999	999	999	999	999	999	999	999	999	999	2.7		2.2		2.5		1	2	3	1	4	2	1	4	1	3	999	999	999	999	999	999	999	999	999	999
1	0	0	464	1	3	3	1	4	2	1	2	1	2	999	999	999	999	999	999	999	999	999	999	2.0		1.9		2.6666666666666665		1	2	3	1	3	1	1	4	1	2	999	999	999	999	999	999	999	999	999	999
2	1	0	465	1	4	1	1	4	4	1	1	3	1	1	4	2	1	3	4	1	1	3	1	2.1	2.1	2.3	2.5	2.0833333333333335	2.1666666666666665	1	3	3	1	4	4	1	4	1	1	4	3	1	4	4	1	4	2	1	1
1	0	0	466	1	1	4	4	4	3	4	3	3	1	999	999	999	999	999	999	999	999	999	999	2.8		2.2		3.1666666666666665		2	2	1	1	4	2	1	4	1	4	999	999	999	999	999	999	999	999	999	999
3	0	1	467	1	2	4	3	2	4	4	1	4	1	1	3	3	3	1	4	3	1	3	1	2.6	2.3	1.9	2.4	2.8333333333333335	2.8333333333333335	2	1	1	2	4	1	2	4	1	1	2	2	3	4	3	2	4	2	1	1
1	0	0	468	1	3	3	1	4	2	1	3	1	4	1	3	4	1	3	3	1	3	1	3	2.3	2.3	2.0	2.6	2.1666666666666665	2.4166666666666665	1	2	3	1	4	1	1	4	1	2	2	4	2	4	3	1	4	2	3	1
2	1	0	469	1	3	3	1	4	2	1	3	1	2	1	4	3	1	3	2	1	4	1	2	2.1	2.2	1.5	1.7	2.0	1.75	1	1	1	1	2	1	1	4	2	1	1	2	1	3	1	1	4	2	1	1
3	0	1	470	4	3	4	4	4	4	4	4	1	2	4	3	4	4	4	4	4	4	1	2	3.4	3.4	2.1	2.4	2.1666666666666665	2.5833333333333335	2	2	3	1	4	2	1	4	1	1	3	4	2	4	3	1	4	1	1	1
1	0	0	471	1	4	4	2	4	1	1	4	1	4	999	999	999	999	999	999	999	999	999	999	2.6		2.4		1.75		1	4	3	1	4	2	1	4	1	3	999	999	999	999	999	999	999	999	999	999
2	1	0	472	999	999	999	999	999	999	999	999	999	999	999	999	999	999	999	999	999	999	999	999			2.7	2.6	2.9166666666666665		1	3	2	3	4	3	2	4	1	4	2	3	3	3	2	3	4	1	4	1
1	0	0	473	1	2	3	2	4	3	1	4	2	3	999	999	999	999	999	999	999	999	999	999	2.5		2.5		3.3333333333333335		1	3	3	2	4	2	1	4	1	4	999	999	999	999	999	999	999	999	999	999
3	0	1	474	2	3	4	3	4	4	1	3	1	4	1	3	4	1	4	3	1	4	1	3	2.9	2.5	2.6	2.2	2.0	2.4166666666666665	2	4	4	2	4	1	1	4	1	3	2	4	2	4	1	1	4	1	2	1
2	1	0	475	1	2	4	3	4	1	1	3	1	3	999	999	999	999	999	999	999	999	999	999	2.3		2.8		2.25		2	2	3	3	4	4	1	4	1	4	999	999	999	999	999	999	999	999	999	999
1	0	0	476	2	3	3	2	3	1	1	3	1	3	999	999	999	999	999	999	999	999	999	999	2.2		2.3		2.0833333333333335		1	3	4	1	3	2	1	4	1	3	999	999	999	999	999	999	999	999	999	999
3	0	1	477	2	3	3	3	4	4	2	3	4	3	3	3	4	2	4	2	1	4	1	3	3.1	2.7	3.2	2.5	2.9166666666666665		3	3	4	4	4	1	4	4	1	4	2	4	3	4	2	1	4	1	3	1
3	0	1	478	3	3	3	3	4	3	3	3	1	3	3	2	3	3	4	2	3	3	1	2	2.9	2.6	2.9	2.8	2.0833333333333335	2.5	2	3	4	3	4	1	3	4	1	4	3	4	3	4	1	3	4	1	4	1
3	0	1	479	3	1	3	3	4	4	1	3	1	4	3	3	4	4	4	4	1	3	2	3	2.7	3.1	2.7		2.9166666666666665		2	3	4	3	4	1	1	4	1	4	3	4	3	4	2	1	4	1	3	999
1	0	0	480	1	2	1	1	4	1	1	3	1	4	999	999	999	999	999	999	999	999	999	999	1.9		1.9		2.5		1	2	1	1	4	1	1	4	1	3	999	999	999	999	999	999	999	999	999	999
1	0	0	481	1	1	1	1	3	2	1	3	1	1	999	999	999	999	999	999	999	999	999	999	1.5		1.5		2.5833333333333335		1	1	1	1	3	2	1	3	1	1	999	999	999	999	999	999	999	999	999	999
1	0	0	482	1	2	4	2	4	3	1	4	2	1	999	999	999	999	999	999	999	999	999	999	2.4		2.4		2.9166666666666665		1	3	4	3	4	1	2	4	1	1	999	999	999	999	999	999	999	999	999	999
1	0	0	483	2	2	3	1	4	2	1	4	1	1	999	999	999	999	999	999	999	999	999	999	2.1		2.6		2.0		3	2	3	1	4	2	1	4	2	4	999	999	999	999	999	999	999	999	999	999
1	0	0	484	1	2	4	1	4	4	1	4	3	4	999	999	999	999	999	999	999	999	999	999	2.8		1.9		2.5		2	1	3	1	4	1	1	4	1	1	999	999	999	999	999	999	999	999	999	999
3	0	1	485	2	3	4	1	4	2	1	4	1	4	999	999	999	999	999	999	999	999	999	999	2.6		3.4		1.8333333333333333		4	4	4	1	4	4	1	4	4	4	999	999	999	999	999	999	999	999	999	999
3	0	1	486	2	3	4	4	4	4	1	4	4	4	999	999	999	999	999	999	999	999	999	999	3.4		3.4		2.9166666666666665		3	2	4	3	4	4	2	4	4	4	999	999	999	999	999	999	999	999	999	999
3	0	1	487	2	1	3	4	4	1	1	4	1	4	999	999	999	999	999	999	999	999	999	999	2.5		2.4		2.9166666666666665		2	2	2	2	4	2	1	4	1	4	999	999	999	999	999	999	999	999	999	999
3	0	1	488	1	2	1	1	4	1	1	3	1	4	999	999	999	999	999	999	999	999	999	999	1.9		1.9		2.0		1	2	1	1	4	1	1	4	1	3	999	999	999	999	999	999	999	999	999	999
3	0	1	489	2	3	3	3	3	4	4	4	4	4	999	999	999	999	999	999	999	999	999	999	3.4		1.9		2.5		2	1	3	1	4	1	1	4	1	1	999	999	999	999	999	999	999	999	999	999
3	0	1	490	1	2	2	1	4	1	1	3	1	4	999	999	999	999	999	999	999	999	999	999	2.0		1.9		2.5		1	2	1	1	4	1	1	4	1	3	999	999	999	999	999	999	999	999	999	999
3	0	1	491	1	1	2	1	3	1	1	3	1	1	999	999	999	999	999	999	999	999	999	999	1.5		1.5		2.5833333333333335		1	1	1	1	3	2	1	3	1	1	999	999	999	999	999	999	999	999	999	999
3	0	1	492	2	2	3	2	3	2	2	2	2	1	999	999	999	999	999	999	999	999	999	999	2.1		2.3		3.1666666666666665		1	2	2	2	4	2	1	4	2	3	999	999	999	999	999	999	999	999	999	999
3	0	1	493	1	2	2	1	2	2	1	2	2	1	999	999	999	999	999	999	999	999	999	999	1.6		2.0		3.0833333333333335		2	2	3	1	3	2	1	3	1	2	999	999	999	999	999	999	999	999	999	999
3	0	1	494	1	2	2	1	2	2	1	2	2	1	999	999	999	999	999	999	999	999	999	999	1.6		2.0		2.4166666666666665		2	2	2	1	3	2	1	3	2	2	999	999	999	999	999	999	999	999	999	999
3	0	1	495	1	1	4	1	4	4	1	4	3	1	999	999	999	999	999	999	999	999	999	999	2.4		3.1		2.4166666666666665		2	4	4	4	4	2	1	4	2	4	999	999	999	999	999	999	999	999	999	999
1	0	0	496	2	2	3	3	4	4	3	4	3	4	999	999	999	999	999	999	999	999	999	999	3.2		2.5		2.8333333333333335		2	4	4	1	4	2	2	4	1	1	999	999	999	999	999	999	999	999	999	999
3	0	1	497	3	3	4	3	4	4	3	1	1	1	999	999	999	999	999	999	999	999	999	999	2.7		2.7		3.5		2	4	3	3	3	4	1	4	2	1	999	999	999	999	999	999	999	999	999	999
2	1	0	498	1	3	3	1	3	3	1	4	1	1	999	999	999	999	999	999	999	999	999	999	2.1		2.6		2.4166666666666665		2	4	3	4	4	2	1	4	1	1	999	999	999	999	999	999	999	999	999	999
3	0	1	499	2	4	4	4	3	4	4	4	4	4	999	999	999	999	999	999	999	999	999	999	3.7		2.7		2.1666666666666665		2	3	4	2	4	2	2	4	2	2	999	999	999	999	999	999	999	999	999	999
2	1	0	500	4	2	3	4	3	3	3	4	3	1	999	999	999	999	999	999	999	999	999	999	3.0		2.3		2.75		2	2	3	3	4	2	1	4	1	1	999	999	999	999	999	999	999	999	999	999
2	1	0	501	3	4	4	3	4	4	1	3	1	4	999	999	999	999	999	999	999	999	999	999	3.1		2.4		3.1666666666666665		2	3	4	1	3	1	1	4	1	4	999	999	999	999	999	999	999	999	999	999
2	1	0	502	2	3	3	1	4	4	1	4	4	3	999	999	999	999	999	999	999	999	999	999	2.9		2.3		1.9166666666666667		2	3	4	1	4	2	1	4	1	1	999	999	999	999	999	999	999	999	999	999
1	0	0	503	3	3	4	2	4	4	2	4	2	3	999	999	999	999	999	999	999	999	999	999	3.1		2.6		2.4166666666666665		2	3	4	1	4	3	1	4	1	3	999	999	999	999	999	999	999	999	999	999
2	1	0	504	3	4	4	1	4	4	1	4	1	3	999	999	999	999	999	999	999	999	999	999	2.9		2.8		2.9166666666666665		2	3	4	2	4	2	1	4	2	4	999	999	999	999	999	999	999	999	999	999
3	0	1	505	3	4	3	4	3	2	2	1	1	3	999	999	999	999	999	999	999	999	999	999	2.6		2.9		2.9166666666666665		2	4	4	2	4	3	1	4	1	4	999	999	999	999	999	999	999	999	999	999
1	0	0	506	2	3	4	1	1	4	1	2	2	4	999	999	999	999	999	999	999	999	999	999	2.4		2.2		1.8333333333333333		2	4	3	1	2	3	1	4	1	1	999	999	999	999	999	999	999	999	999	999
1	0	0	507	3	4	4	4	4	4	4	3	2	4	999	999	999	999	999	999	999	999	999	999	3.6		2.4		2.5833333333333335		2	4	4	1	4	2	1	4	1	1	999	999	999	999	999	999	999	999	999	999
3	0	1	508	3	4	4	3	4	4	3	4	4	4	999	999	999	999	999	999	999	999	999	999	3.7		3.4		2.6666666666666665		2	3	3	4	4	3	4	3	4	4	999	999	999	999	999	999	999	999	999	999
1	0	0	509	3	3	3	4	4	4	1	3	3	3	999	999	999	999	999	999	999	999	999	999	3.1		2.9		2.8333333333333335		2	3	3	3	4	4	1	4	2	3	999	999	999	999	999	999	999	999	999	999
3	0	1	510	2	2	2	1	4	3	1	2	1	4	999	999	999	999	999	999	999	999	999	999	2.2		2.3		2.8333333333333335		2	3	3	2	2	4	1	4	1	1	999	999	999	999	999	999	999	999	999	999
[truncated: 32 more columns]
